# Supplementary material for: Expanding the phenotypic spectrum of NAA10-related neurodevelopmental syndrome and NAA15-related neurodevelopmental syndrome
Source: Eur J Hum Genet. 2023 May 2;31(7):824–33. doi: 10.1038/s41431-023-01368-y (PMC10325952; doi:10.1038/s41431-023-01368-y)
Supplement: Supplementary file 2 — Supp Table 1_Human Disease Gene May 2022_filled_in_forms - HDG [file 41431_2023_1368_MOESM2_ESM.xlsx]

## Sheet: NAA10
Physician Name	Hospital Name	Gender	Age Of Examination	PMID	Case ID number from Gestalt Matcher website	Photos with NO CONSENT TO PUBLISH- assigned 5-digit arbitrary ID number	Identification Number	Country	Website	Created On	NM_Nr	cDNA change	Protein change	Genomic position	Gene name	Hg build	Inheritance	cDNA change	Genomic position	Protein change	Birth Length	Birth Weight	Birth Head circumference	Current Height	Current Weight	Current Head circumference	Motor delay	Speech delay	Intellectual disabillity	Severity of intellectual disability	IQ patient	Other/specify	Neurological abnormalities	Behavioral problems	Brain abnormality	Abnormality of the ear	Abnormality of the eye	Abnormality of the nose	Abnormality of the mouth	Other/specify	Abnormal hearing	Abnormal vision	Abnormality of the heart	Abnormality of the lungs	Gastrointestinal abnormalities	Abnormality of the urogenital system	Skeletal abnormalities	Abnormality of the skin/hair/nails	Abnormality of the endocrine system
Gholson Lyon	New York State Institute for Basic Research in Developmental Disabilities, Jervis Clinic	Female	7 years, 6 months	31127942 and 27094817	4705	Permission granted to publish on GestaltMatcher	Cheng HMG_2019_10 and Hum Mut_Saunier_2016_9	United States	NAA10	25-06-2020 19:09:47	NM_003491.3	c.247C>T	p.Arg083Cys	g.153197863G>A	NAA10	GRCh38/Hg19	de novo				Unknown	< P3	Unknown	< P3	< P3	Unknown	Yes	Yes		Severe (Intellectual disability, severe (HP:0010864))	unknown		Yes (Seizures (HP:0001250), Motor delay (HP:0001270), Gait disturbance (HP:0001288), Absence seizures (HP:0002121), Poor fine motor coordination (HP:0007010), Delayed fine motor development (HP:0010862), Epileptic spasms (HP:0011097), Severe global developmental delay (HP:0011344))	Yes (Poor eye contact (HP:0000817), Absent speech (HP:0001344), Intellectual disability, severe (HP:0010864))	Yes (Hydrocephalus (HP:0000238), Hypoplasia of the corpus callosum (HP:0002079), Ventriculomegaly (HP:0002119), Intracranial hemorrhage (HP:0002170), Abnormality of the periventricular white matter (HP:0002518), Noncommunicating hydrocephalus (HP:0010953))	Yes (Low-set ears (HP:0000369))	Yes (Astigmatism (HP:0000483), Hyperopic astigmatism (HP:0000484), Long eyelashes (HP:0000527), Hypermetropia (HP:0000540), Esotropia (HP:0000565), Thick eyebrow (HP:0000574), Large eyes (HP:0001090), Cortical visual impairment (HP:0100704))	Yes (Flared nostrils (HP:0000454), Prominent nasal tip (HP:0005274), Depressed nasal bridge (HP:0005280))	Yes (High palate (HP:0000218), Thin upper lip vermilion (HP:0000219), Short philtrum (HP:0000322), Deep philtrum (HP:0002002), Drooling (HP:0002307))		No	Yes (Astigmatism (HP:0000483))	No		Yes (Drooling (HP:0002307), Episodic vomiting (HP:0002572), Feeding difficulties in infancy (HP:0008872), Feeding difficulties (HP:0011968))	No	Yes (Full cheeks (HP:0000293), Short chin (HP:0000331), Broad forehead (HP:0000337), Slender finger (HP:0001238), Achilles tendon contracture (HP:0001771), Short foot (HP:0001773), Short stature (HP:0004322), Small hand (HP:0200055))	Yes (Low anterior hairline (HP:0000294), Mottled pigmentation (HP:0001070), Coarse hair (HP:0002208), Thick hair (HP:0100874))	Yes (Precocious puberty (HP:0000826), Hirsutism (HP:0001007))
Gholson Lyon	New York State Institute for Basic Research in Developmental Disabilities, Jervis Clinic	Female	19 years	34200686	7350	Permission granted to publish on GestaltMatcher	Maini et al_2021_Only case_no name	Italy	NAA10	30-09-2022 08:39:30	NM_003491.3	c.247C>T	p.Arg83Cys	g.153197863G>A	NAA10	GRCh37	de novo				P3 - P98	P3 - P98	P3 - P98	P3 - P98	P3 - P98	< P3 (Microcephaly (HP:0000252))	Yes	Yes	Yes	Severe (Intellectual disability, severe (HP:0010864))	unknown		Yes (Delayed speech and language development (HP:0000750), Seizures (HP:0001250), Gait disturbance (HP:0001288), Severe global developmental delay (HP:0011344))	Yes (Aggressive behavior (HP:0000718), Stereotypic behavior (HP:0000733), Stereotypical body rocking (HP:0012172))	Yes (Cerebellar atrophy (HP:0001272), Hypoplasia of the corpus callosum (HP:0002079))	Yes (Low-set ears (HP:0000369))	Yes (Long eyelashes (HP:0000527), Thick eyebrow (HP:0000574), Synophrys (HP:0000664), Highly arched eyebrow (HP:0002553))	Yes (Broad nasal tip (HP:0000455), Anteverted nares (HP:0000463))	Yes (Long philtrum (HP:0000343), Macrodontia (HP:0001572), Abnormality of upper lip vermillion (HP:0011339))		Yes (Hearing impairment (HP:0000365))	Yes (Retinal coloboma (HP:0000480), Astigmatism (HP:0000483), Optic disc pallor (HP:0000543), Myopia (HP:0000545), Abnormality of the fundus (HP:0001098))	Yes (Hypertrophic cardiomyopathy (HP:0001639), Muscular ventricular septal defect (HP:0011623))	Unknown	Yes (Feeding difficulties (HP:0011968))	Yes (Fetal pyelectasis (HP:0010945))	Yes (Large fontanelles (HP:0000239), Wormian bones (HP:0002645), Scoliosis (HP:0002650), Kyphosis (HP:0002808))	Yes (Hirsutism (HP:0001007), Telangiectases producing 'marbled' skin (HP:0007586))	Yes (Growth hormone deficiency (HP:0000824), Hirsutism (HP:0001007))
Gholson Lyon	New York State Institute for Basic Research in Developmental Disabilities, Jervis Clinic	Female	5 years	32973342	7353	Permission granted to publish on GestaltMatcher	McTiernan_EJHG_2021_Individual 1	Canada	NAA10	03-10-2022 16:01:44	NM003491.3	c.303C>A	p.Asn101Lys	g.153197807G>T	NAA10	GRCh37	de novo				P3 - P98	P3 - P98	< P3 (Congenital microcephaly (HP:0011451))	< P3 (Short stature (HP:0004322))	< P3 (Decreased body weight (HP:0004325))	< P3 (Microcephaly (HP:0000252))	Yes	Yes	Yes	Moderate (Intellectual disability, moderate (HP:0002342))	unknown		Yes (Global developmental delay (HP:0001263))	Unknown	No	Yes (Low-set, posteriorly rotated ears (HP:0000368))	Yes (Downslanted palpebral fissures (HP:0000494), Abnormality of the optic nerve (HP:0000587))	Yes (Wide nasal bridge (HP:0000431))	Yes (High palate (HP:0000218), Micrognathia (HP:0000347))	Short chin (HP:0000331)	Yes (Hearing impairment (HP:0000365))	Yes (Visual loss (HP:0000572))	No	No	Yes (Feeding difficulties (HP:0011968))	No	Yes (Hemihypertrophy (HP:0001528), Short toe (HP:0001831), Broad toe (HP:0001837), Mild short stature (HP:0003502))	No	No
Gholson Lyon	New York State Institute for Basic Research in Developmental Disabilities, Jervis Clinic	Female	4 years	32973342	7352	Permission granted to publish on GestaltMatcher	McTiernan_EJHG_2021_Individual 2	Canada	NAA10	03-10-2022 16:15:28	NM_003491.3	c.303C>G	p.Asn101Lys	g.153197807G>T	NAA10	GRCh37	de novo				< P3 (Birth length less than 3rd percentile (HP:0003561))	P3 - P98	< P3 (Congenital microcephaly (HP:0011451))	< P3 (Short stature (HP:0004322))	P3 - P98	P3 - P98	Yes	Yes	Yes	Severe (Intellectual disability, severe (HP:0010864))			Yes (Gait disturbance (HP:0001288), Dandy-Walker malformation (HP:0001305), Severe global developmental delay (HP:0011344))	Yes (Intellectual disability, profound (HP:0002187), Abnormal aggressive, impulsive or violent behavior (HP:0006919), Self-injurious behavior (HP:0100716))	Yes (Agenesis of corpus callosum (HP:0001274))	Yes (Low-set ears (HP:0000369))	Yes (Thick eyebrow (HP:0000574), Highly arched eyebrow (HP:0002553))	Yes (Broad columella (HP:0010761))	Yes (Abnormality of upper lip vermillion (HP:0011339))	Broad forehead (HP:0000337)	Yes (Hearing impairment (HP:0000365))	Yes (Esotropia (HP:0000565))	No	Yes (Neonatal respiratory distress (HP:0002643))	Yes (Feeding difficulties (HP:0011968))	No	Yes (Joint hypermobility (HP:0001382), Broad toe (HP:0001837), Mild short stature (HP:0003502), Short finger (HP:0009381))	No	No
Gholson Lyon	New York State Institute for Basic Research in Developmental Disabilities, Jervis Clinic	Female	10 years	32698785	7351	Permission granted to publish on GestaltMatcher	NAA10_Bader_BMC_2020_1	Austria	NAA10	19-01-2021 03:59:54	NM_003491.3	c.047A>C	p.His016Pro	g.153199903T>G	NAA10	GRCh38/Hg19	de novo				P3 - P98	P3 - P98	P3 - P98	< P3	< P3	< P3	Yes	Yes	Yes	Severe (Intellectual disability, severe (HP:0010864))	3		Yes (Delayed speech and language development (HP:0000750), Absent speech (HP:0001344), Severe expressive language delay (HP:0006863), Severe receptive language delay (HP:0011352))	Yes (Stereotypic behavior (HP:0000733), Short attention span (HP:0000736), Attention deficit hyperactivity disorder (HP:0007018))	Yes (Ventriculomegaly (HP:0002119), Abnormality of the periventricular white matter (HP:0002518))	Yes (Low-set ears (HP:0000369))	Yes (Hypertelorism (HP:0000316), Myopia (HP:0000545), Long palpebral fissure (HP:0000637), Large eyes (HP:0001090), Horizontal eyebrow (HP:0011228))	Yes (Wide nasal bridge (HP:0000431), Anteverted nares (HP:0000463))	Yes (Wide mouth (HP:0000154), Macrodontia (HP:0001572), Overbite (HP:0011094), Horizontal eyebrow (HP:0011228))		Unknown	Yes (Hypertelorism (HP:0000316), Myopia (HP:0000545))	Yes (Atria septal defect (HP:0001631))		Yes (Feeding difficulties in infancy (HP:0008872), Gastrostomy tube feeding in infancy (HP:0011471), Feeding difficulties (HP:0011968))	Unknown	Yes (Microcephaly (HP:0000252), Pectus excavatum (HP:0000767), Gait disturbance (HP:0001288), Hip dysplasia (HP:0001385), Sandal gap (HP:0001852), Scoliosis (HP:0002650), Short stature (HP:0004322), Broad distal phalanx of finger (HP:0009836), Broad distal phalanx of the toes (HP:0010186), Clubbing of toes (HP:0100760))	No	No
Gholson Lyon	New York State Institute for Basic Research in Developmental Disabilities, Jervis Clinic	Female	11 years	29558889	No photo published	No Photo	NAA10_BMC_2018_McTiernan_1	Norway	NAA10	08-07-2020 01:27:57	NM_003491.3	c.332T>G	p.Val111Gly	g.	NAA10	X-linked	de novo				P3 - P98	P3 - P98	< P3	P3 - P98	P3 - P98	< P3	Yes	Yes	Yes	Moderate (Intellectual disability, moderate (HP:0002342))	unknown		Yes (Delayed speech and language development (HP:0000750), Intellectual disability, mild (HP:0001256), Bowel incontinence (HP:0002607), Moderate global developmental delay (HP:0011343))	Unknown (Autistic behavior (HP:0000729))	Unknown	Unknown	Yes (Strabismus (HP:0000486))	Unknown	Yes (Bruxism (HP:0003763))		Unknown	Unknown	Unknown		Unknown	Unknown	Yes (Microcephaly (HP:0000252))	Unknown	Unknown
Gholson Lyon	New York State Institute for Basic Research in Developmental Disabilities, Jervis Clinic	Male	15 years	31174490	No Photo	No Photo	NAA10_BMCMG_Ree_2019_1	United Kingdom	NAA10	06-07-2020 21:58:48	NM_003491.3	c.248G>A	p.Arg083His	g.	NAA10	X-linked	de novo				Unknown	P3 - P98	< P3	< P3	P3 - P98	< P3	Yes	Yes	Yes	Moderate (Intellectual disability, moderate (HP:0002342))	unknown		Yes (Delayed speech and language development (HP:0000750), Intellectual disability (HP:0001249), Seizures (HP:0001250), Global developmental delay (HP:0001263))	Yes (Aggressive behavior (HP:0000718), Short attention span (HP:0000736), Hyperactivity (HP:0000752), Specific learning disability (HP:0001328))	Unknown	Unknown	Yes (Astigmatism (HP:0000483))	Unknown	Yes (Tented upper lip vermilion (HP:0010804))		No	Yes (Astigmatism (HP:0000483))	Yes (Hypertrophic cardiomyopathy (HP:0001639), Prolonged QT interval (HP:0001657), Left ventricular hypertrophy (HP:0001712))		Yes (Celiac disease (HP:0002608), Chronic constipation (HP:0012450))	Unknown	Yes (Microcephaly (HP:0000252), Short stature (HP:0004322))	Unknown	Unknown
Gholson Lyon	New York State Institute for Basic Research in Developmental Disabilities, Jervis Clinic	Male	12 years	31174490	No Photo	No Photo	NAA10_BMCMG_Ree_2019_2	United Kingdom	NAA10	06-07-2020 22:17:01	NM_003491.3	c.248G>A	p.Arg083His	g.	NAA10	X-linked	de novo				P3 - P98	P3 - P98	< P3	P3 - P98	P3 - P98	< P3	Yes	Yes	Yes	Moderate (Intellectual disability, moderate (HP:0002342))	unknown		Yes (Delayed speech and language development (HP:0000750), Motor delay (HP:0001270), Neonatal hypotonia (HP:0001319), Moderate global developmental delay (HP:0011343))	Yes (Short attention span (HP:0000736), Hyperactivity (HP:0000752))	Unknown	Yes (Prominent ear helix (HP:0009904))	Yes (Hypotelorism (HP:0000601))	Unknown	Unknown		Unknown	Unknown	Yes (Hypertrophic cardiomyopathy (HP:0001639), Prolonged QT interval (HP:0001657), Left ventricular septal hypertrophy (HP:0005144), Impaired left ventricular function (HP:0005162))		Unknown	Unknown	Yes (Microcephaly (HP:0000252))	Yes (Eczema (HP:0000964), Sparse anterior scalp hair (HP:0004768))	Unknown
Gholson Lyon	New York State Institute for Basic Research in Developmental Disabilities, Jervis Clinic	Female	56 years	NAA10_Casey_Nature_2015_Individual_II-2	7842	Permission granted to publish on GestaltMatcher	NAA10_Casey_Nature_2015_Individual_II-2	Ireland	NAA10	13-10-2020 17:51:07	NM_003491	c.128A>C	p.Tyr043Ser	g.153199447T>G	NAA10	GRCh38	unknown				< P3	< P3	Unknown	P3 - P98	P3 - P98	P3 - P98	No	Unknown	Yes	Mild (Intellectual disability, mild (HP:0001256))	3		No	No	No	Yes (Low-set ears (HP:0000369))	Yes (Thick eyebrow (HP:0000574), Prominent epicanthal folds (HP:0007930))	Yes (Broad nasal tip (HP:0000455))	Yes (Thin upper lip vermilion (HP:0000219), Broad philtrum (HP:0000289), Widely spaced teeth (HP:0000687), Abnormality of upper lip vermillion (HP:0011339))		No	No	Yes (Tachycardia (HP:0001649), Prolonged QT interval (HP:0001657), Cardiac arrest (HP:0001695), Atrial fibrillation (HP:0005110))		Yes (Failure to thrive (HP:0001508), Nausea and vomiting (HP:0002017), Celiac disease (HP:0002608), Feeding difficulties in infancy (HP:0008872), Graves disease (HP:0100647))	No	No	Yes (Coarse hair (HP:0002208))	Yes (Diabetes mellitus (HP:0000819), Graves disease (HP:0100647))
Gholson Lyon	New York State Institute for Basic Research in Developmental Disabilities, Jervis Clinic	Male	22 years	26522278	5924	Permission granted to publish on GestaltMatcher	NAA10_Casey_Nature_2015_Individual_III-1	Ireland	NAA10	03-07-2020 20:51:22	NM_003491.3	c.128A>C	p.Tyr043Ser	g.153199447T>G	NAA10	X-linked	inherited				Unknown	Unknown	Unknown	P3 - P98	< P3	< P3	Yes	Yes	Yes	Moderate (Intellectual disability, moderate (HP:0002342))	3		Yes (Hemiparesis (HP:0001269), Motor delay (HP:0001270), Gait disturbance (HP:0001288), Generalized hypotonia (HP:0001290), Joint hyperflexibility (HP:0005692), Moderate global developmental delay (HP:0011343))	Unknown	Yes (Cerebral atrophy (HP:0002059), Ventriculomegaly (HP:0002119))	Yes (Low-set ears (HP:0000369), Prominent ear helix (HP:0009904))	Yes (Thick eyebrow (HP:0000574), Highly arched eyebrow (HP:0002553), Prominent epicanthal folds (HP:0007930))	Yes (Bulbous nose (HP:0000414), Prominent nasal tip (HP:0005274))	Yes (Broad philtrum (HP:0000289), Widely spaced teeth (HP:0000687), Abnormality of upper lip vermillion (HP:0011339))		Unknown	Unknown	Yes (Prolonged QT interval (HP:0001657), Ventricular fibrillation (HP:0001663), Cardiac arrest (HP:0001695), Left ventricular hypertrophy (HP:0001712))		Yes (Prolonged neonatal jaundice (HP:0006579), Feeding difficulties in infancy (HP:0008872))	Unknown	Yes (Sacral dimple (HP:0000960), Slender finger (HP:0001238), Hip dysplasia (HP:0001385), Toe syndactyly (HP:0001770), Scoliosis (HP:0002650), Mild short stature (HP:0003502), 2-3 toe syndactyly (HP:0004691), Acetabular dysplasia (HP:0008807), Small hand (HP:0200055))	Yes (Coarse facial features (HP:0000280), Short foot (HP:0001773), Coarse hair (HP:0002208))	No
Gholson Lyon	New York State Institute for Basic Research in Developmental Disabilities, Jervis Clinic	Male	20 years	26522278	5925	Permission granted to publish on GestaltMatcher	NAA10_Casey_Nature_2015_Individual_III-2	Ireland	NAA10	03-07-2020 21:20:33	NM_003491.3	c.128A>C	p.Tyr043Ser	g.153199447T>G	NAA10	X-linked	inherited				Unknown	Unknown	Unknown	P3 - P98	< P3	< P3	Yes	Yes	Yes	Unknown	3		Yes (Hemiparesis (HP:0001269), Gait disturbance (HP:0001288), Generalized hypotonia (HP:0001290), Muscle weakness (HP:0001324), Myotonia (HP:0002486))	Unknown	Yes (Ventriculomegaly (HP:0002119))	Yes (Protruding ear (HP:0000411))	Yes (Hypertelorism (HP:0000316), Prominent epicanthal folds (HP:0007930))	Yes (Wide nasal bridge (HP:0000431))	Yes (Irregularly spaced teeth (HP:0006316))		Unknown	Unknown	Yes (Prolonged QT interval (HP:0001657), Atrial fibrillation (HP:0005110), Heart murmur (HP:0030148))		Yes (Failure to thrive (HP:0001508), Diarrhea (HP:0002014), Pneumonia (HP:0002090), Decreased body weight (HP:0004325), Prolonged neonatal jaundice (HP:0006579), Feeding difficulties (HP:0011968))	Unknown	Yes (Inguinal hernia (HP:0000023), Hip dysplasia (HP:0001385), Abnormality of pelvic girdle bone morphology (HP:0002644), Lumbar scoliosis (HP:0004626), Abnormality of the zygomatic arch (HP:0005557), Acetabular dysplasia (HP:0008807))	Yes (Coarse hair (HP:0002208))	No
Gholson Lyon	New York State Institute for Basic Research in Developmental Disabilities, Jervis Clinic	Male	15 years	11426460	7574	Permission granted to publish on GestaltMatcher	NAA10_Forrester_2001_Case 1	United States	NAA10	21-01-2021 17:37:08	NM_003491	c.471+2T>A	p.Glu157fs*45	g.1765cM_Xq27_Xq28	NAA10	X-linked	inherited				P3 - P98	P3 - P98	Unknown		Unknown	P3 - P98	Yes	Yes	Yes	Severe (Intellectual disability, severe (HP:0010864))	Unknown		Yes (Motor delay (HP:0001270), Neonatal hypotonia (HP:0001319), Intellectual disability, profound (HP:0002187), Severe global developmental delay (HP:0011344))	Yes (Mood swings (HP:0000720), Self-mutilation (HP:0000742))	No	Yes (Abnormality of the pinna (HP:0000377), Auricular tag (HP:0030021))	Yes (Anophthalmia (HP:0000528), Optic nerve aplasia (HP:0012521), Short palpebral fissure (HP:0012745))	Unknown	Yes (High palate (HP:0000218))		Yes (Hearing impairment (HP:0000365), Chronic otitis media (HP:0000389))	Yes (Anophthalmia (HP:0000528), Blindness (HP:0000618), Optic nerve aplasia (HP:0012521))	No		Yes (Constipation (HP:0002019), Gastroesophageal reflux (HP:0002020), Abdominal pain (HP:0002027), Rectal prolapse (HP:0002035), Feeding difficulties in infancy (HP:0008872), Feeding difficulties (HP:0011968), Esophagitis (HP:0100633))	Yes (Neurogenic bladder (HP:0000011), Renal duplication (HP:0000075))	Yes (Pectus excavatum (HP:0000767), Generalized hypotonia (HP:0001290), Pes planus (HP:0001763), Narrow foot (HP:0001786), Scoliosis (HP:0002650), Abnormal muscle tone (HP:0003808), Clinodactyly of the 5th finger (HP:0004209), 2-3 toe syndactyly (HP:0004691), Medial rotation of the medial malleolus (HP:0008132))	Yes (Prominent fingertip pads (HP:0001212))	Unknown
Gholson Lyon	New York State Institute for Basic Research in Developmental Disabilities, Jervis Clinic	Male	9 years	11426460	7575	Permission granted to publish on GestaltMatcher	NAA10_Forrester_2001_Case 2	United States	NAA10	21-01-2021 18:11:15	NM_003491	c.471+2T>A	p.Glu157fs*45	g.1765cM_Xq27_Xq28	NAA10	X-linked	inherited				< P3	P3 - P98	P3 - P98	P3 - P98	P3 - P98	P3 - P98	Yes	Yes	Yes	Severe (Intellectual disability, severe (HP:0010864))	unknown		Yes (Seizures (HP:0001250), Generalized hypotonia (HP:0001290), Attention deficit hyperactivity disorder (HP:0007018), Severe global developmental delay (HP:0011344))	Yes (Aggressive behavior (HP:0000718), Autistic behavior (HP:0000729), Self-mutilation (HP:0000742), Head-banging (HP:0012168), Self-biting (HP:0012169))	Yes (Intraventricular hemorrhage (HP:0030746))	Yes (Abnormality of the pinna (HP:0000377))	Yes (Anophthalmia (HP:0000528), Thick eyebrow (HP:0000574), Aplasia/Hypoplasia of the optic nerve (HP:0008058))	Yes (Wide nasal bridge (HP:0000431), Broad nasal tip (HP:0000455))	Yes (High palate (HP:0000218), Long philtrum (HP:0000343), Misalignment of teeth (HP:0000692))		Yes (Mild hearing impairment (HP:0012712))	Yes (Anophthalmia (HP:0000528), Blindness (HP:0000618))	Unknown		Yes (Congenital diaphragmatic hernia (HP:0000776), Aganglionic megacolon (HP:0002251), Abnormality of the gastrointestinal tract (HP:0011024), Feeding difficulties (HP:0011968), Chronic constipation (HP:0012450))	Unknown	Yes (Pectus excavatum (HP:0000767), Prominent fingertip pads (HP:0001212), Neonatal hypotonia (HP:0001319), Pes planus (HP:0001763), Achilles tendon contracture (HP:0001771), Narrow foot (HP:0001786), Scoliosis (HP:0002650), Clinodactyly of the 5th finger (HP:0004209), 2-3 toe syndactyly (HP:0004691), Clinodactyly of the 2nd toe (HP:0005824), Finger syndactyly (HP:0006101))	Unknown	No
Gholson Lyon	New York State Institute for Basic Research in Developmental Disabilities, Jervis Clinic	Male	18 months	11426460	7576	Permission granted to publish on GestaltMatcher	NAA10_Forrester_2001_Case 3	United States	NAA10	22-01-2021 02:53:47	NM_003491	c.471+2T>A	p.Glu157fs*45	g.1765cM_Xq27_Xq28	NAA10	X-linked	inherited				P3 - P98	P3 - P98	Unknown	P3 - P98	< P3	P3 - P98	Yes	Yes	Yes	Severe (Intellectual disability, severe (HP:0010864))	unknown		Yes (Delayed speech and language development (HP:0000750), Generalized hypotonia (HP:0001290), Severe global developmental delay (HP:0011344))	No	Unknown	Yes (Auricular tag (HP:0030021))	Yes (Microcornea (HP:0000482), Anophthalmia (HP:0000528), Abnormality of the pupil (HP:0000615), Blindness (HP:0000618), Abnormality of corneal size (HP:0001120))	Yes (Wide nasal bridge (HP:0000431))	Yes (High palate (HP:0000218))		Unknown	Yes (Anophthalmia (HP:0000528), Blindness (HP:0000618))	No		Yes (Pyloric stenosis (HP:0002021), Feeding difficulties in infancy (HP:0008872), Gastrostomy tube feeding in infancy (HP:0011471), Feeding difficulties (HP:0011968))	Unknown	Yes (Pectus excavatum (HP:0000767), Generalized hypotonia (HP:0001290), Neonatal hypotonia (HP:0001319), Abnormality of the hip joint (HP:0001384), Talipes equinovarus (HP:0001762), 3-4 finger syndactyly (HP:0006097), Clinodactyly (HP:0030084))	Yes (Supernumerary nipple (HP:0002558), Auricular tag (HP:0030021))	No
Gholson Lyon	New York State Institute for Basic Research in Developmental Disabilities, Jervis Clinic	Male	27 years	11426460	7577	Permission granted to publish on GestaltMatcher	NAA10_Forrestor_2001_Case 4	United States	NAA10	22-01-2021 03:25:13	NM_003491	c.471+2T>A	p.Glu157fs*45	g.1765cM_Xq27_Xq28	NAA10	X-linked	inherited				Unknown	Unknown	Unknown	< P3	< P3	P3 - P98	Yes	Yes	Yes	Severe (Intellectual disability, severe (HP:0010864))	20		Yes (Dolichocephaly (HP:0000268), Generalized hypotonia (HP:0001290), Severe global developmental delay (HP:0011344), Cerebral palsy (HP:0100021))	Yes (Self-biting (HP:0012169), Self-injurious behavior (HP:0100716))	Unknown	No	Yes (Anophthalmia (HP:0000528), Abnormality of the palpebral fissures (HP:0008050))	Yes (Narrow nasal bridge (HP:0000446))	Yes (High palate (HP:0000218))		Unknown	Yes (Anophthalmia (HP:0000528), Blindness (HP:0000618))	Yes (Right ventricular hypertrophy (HP:0001667), Cardiac arrest (HP:0001695))		Yes (Long-segment aganglionic megacolon (HP:0011285), Chronic constipation (HP:0012450))	Unknown	Yes (Pectus excavatum (HP:0000767), Gait disturbance (HP:0001288), Scoliosis (HP:0002650), 3-4 finger syndactyly (HP:0006097))	Yes (3-4 finger syndactyly (HP:0006097))	No
Gholson Lyon	New York State Institute for Basic Research in Developmental Disabilities, Jervis Clinic	Male	7 months	34075687	7578	Permission granted to publish on GestaltMatcher	NAA10_Gogoll_AJHG_2021_1	Switzerland	NAA10	27-06-2021 21:22:27	NM_003491.2	c.109T>C	p.Ser037Pro	g.154199841T>C	NAA10	GRCh38/Hg19	de novo				< P3	< P3	< P3	< P3	< P3	< P3	Yes	Yes		Severe (Intellectual disability, severe (HP:0010864))	3		Yes (Seizures (HP:0001250), Generalized neonatal hypotonia (HP:0008935), Infantile muscular hypotonia (HP:0008947), Severe global developmental delay (HP:0011344))	Yes (Irritability (HP:0000737))	Yes (Cerebral atrophy (HP:0002059), Hypoplasia of the corpus callosum (HP:0002079), Ventriculomegaly (HP:0002119), Aplasia/Hypoplasia of the cerebral white matter (HP:0012429), Abnormal size of pituitary gland (HP:0012504), Small pituitary gland (HP:0012506))	Yes (Low-set, posteriorly rotated ears (HP:0000368), Stenosis of the external auditory canal (HP:0000402), Short columella (HP:0002000), Large earlobe (HP:0009748), Prominent crus of helix (HP:0009899))	Yes (Hypertelorism (HP:0000316), Downslanted palpebral fissures (HP:0000494), Large eyes (HP:0001090), Persistent pupillary membrane (HP:0009917), Prominent eyelashes (HP:0011231), Abnormality of the optic disc (HP:0012795))	Yes (Wide nasal bridge (HP:0000431), Deviated nasal septum (HP:0004411), Prominent nasal tip (HP:0005274))	Yes (Wide mouth (HP:0000154), Abnormality of oral frenula (HP:0000190), Gingival overgrowth (HP:0000212), Broad philtrum (HP:0000289), Microretrognathia (HP:0000308), Abnormality of upper lip vermillion (HP:0011339))	Short neck (HP:0000470), Teratoma (HP:0009792), Abnormality of the forehead (HP:0000290), Excessive wrinkled skin (HP:0007392)	Yes (Bilateral conductive hearing impairment (HP:0008513))	Yes (Abnormality of the optic disc (HP:0012795), Chorioretinal hyperpigmentation (HP:0040031))	Yes (Cardiomegaly (HP:0001640), Bicuspid aortic valve (HP:0001647), Patent foramen ovale (HP:0001655), Atrial septal aneurysm (HP:0011995))		Yes (Vomiting (HP:0002013), Diarrhea (HP:0002014), Feeding difficulties in infancy (HP:0008872), Gastrostomy tube feeding in infancy (HP:0011471))	Yes (Recurrent urinary tract infections (HP:0000010))	Yes (Large fontanelles (HP:0000239), Prominent fingertip pads (HP:0001212), Hypoplastic nipples (HP:0002557), Scoliosis (HP:0002650), Hip dislocation (HP:0002827), Short stature (HP:0004322), Acetabular dysplasia (HP:0008807), Camptodactyly (HP:0012385))	Yes (Hirsutism (HP:0001007), Low posterior hairline (HP:0002162), Excessive wrinkled skin (HP:0007392), Facial hirsutism (HP:0009937))	No
Gholson Lyon	New York State Institute for Basic Research in Developmental Disabilities, Jervis Clinic	Male	4 months	31127942 (also 32973342 NAA10_McTiernan_2020_1)	3881	Permission granted to publish on GestaltMatcher	NAA10_HMG_2019_1	Dominican Republic	NAA10	24-06-2020 16:22:56	NM_003491.3	c.029A>G	p.Asp010Gly	g.153199921T>C	NAA10	X-linked	de novo				< P3	< P3	< P3	< P3	< P3	< P3	Yes	Yes		Severe (Intellectual disability, severe (HP:0010864))	3		Yes (Motor delay (HP:0001270), Agenesis of corpus callosum (HP:0001274), Generalized hypotonia (HP:0001290), Hypoplasia of the corpus callosum (HP:0002079), Ventriculomegaly (HP:0002119), Severe global developmental delay (HP:0011344))	Unknown	Yes (Agenesis of corpus callosum (HP:0001274), Ventriculomegaly (HP:0002119))	Yes (Low-set ears (HP:0000369), Bilateral sensorineural hearing impairment (HP:0008619))	Yes (Downslanted palpebral fissures (HP:0000494), Large eyes (HP:0001090), Congenital bilateral ptosis (HP:0007911))	Yes (Broad nasal tip (HP:0000455))	Yes (Thick upper lip vermilion (HP:0000215), Microretrognathia (HP:0000308), Long philtrum (HP:0000343), Micrognathia (HP:0000347))		Yes (Sensorineural hearing impairment (HP:0000407))	Yes (Ptosis (HP:0000508))	Yes (Right ventricular hypertrophy (HP:0001667), Cardiac arrest (HP:0001695), Pulmonary hypertension (HP:0002092))		Yes (Feeding difficulties in infancy (HP:0008872), Feeding difficulties (HP:0011968))	No	Yes (Broad forehead (HP:0000337), Neonatal hypotonia (HP:0001319), Barrel-shaped chest (HP:0001552))	No	No
Gholson Lyon	New York State Institute for Basic Research in Developmental Disabilities, Jervis Clinic	Female	1 year 4 months	31127942	Photo available, but no consent to publish	50003	NAA10_HMG_2019_11	India	NAA10	25-06-2020 21:53:38	NM_003491.3	c.247C>T	p.Arg083Cys	g.153197863G>A	NAA10	X-linked	de novo				< P3	< P3	P3 - P98	Unknown	Unknown	Unknown	Yes	Unknown	Yes	Unknown	Unknown		Yes (Microcephaly (HP:0000252), Global developmental delay (HP:0001263), Motor delay (HP:0001270))	Unknown	Unknown	Yes (Low-set ears (HP:0000369))	Yes (Highly arched eyebrow (HP:0002553))	Unknown (Prominent nasal tip (HP:0005274))	Unknown		Yes (Hearing impairment (HP:0000365))	Unknown	Yes (Atria septal defect (HP:0001631), Dilated cardiomyopathy (HP:0001644), Pulmonary artery stenosis (HP:0004415), Right atrial enlargement (HP:0030718))		Yes (Feeding difficulties in infancy (HP:0008872), Feeding difficulties (HP:0011968))	No	Yes (Microcephaly (HP:0000252))	Yes (Frontal hirsutism (HP:0011335))	Yes (Frontal hirsutism (HP:0011335))
Gholson Lyon	New York State Institute for Basic Research in Developmental Disabilities, Jervis Clinic	Female	7 years	31127942	4698	Permission granted to publish on GestaltMatcher	NAA10_HMG_2019_13	United States	NAA10	20-07-2020 21:12:59	NM_003491.3	c.247C>T	p.Arg083Cys	g.153197863G>A	NAA10	X-linked	de novo				< P3	< P3	< P3	< P3	< P3	< P3	Yes	Yes	Yes	Severe (Intellectual disability, severe (HP:0010864))	unknown		Yes (Autism (HP:0000717), Delayed speech and language development (HP:0000750), Seizures (HP:0001250), Generalized tonic-clonic seizures (HP:0002069), Intellectual disability, severe (HP:0010864), Severe global developmental delay (HP:0011344))	Yes (Autistic behavior (HP:0000729), Irritability (HP:0000737), Poor eye contact (HP:0000817), Self-biting (HP:0012169), Self-injurious behavior (HP:0100716))	Yes (Gliosis (HP:0002171), Abnormality of the periventricular white matter (HP:0002518), Encephalomalacia (HP:0040197))	No (Low-set ears (HP:0000369))	Yes (Long eyelashes (HP:0000527), Large eyes (HP:0001090), Long eyebrows (HP:0004523), Cortical visual impairment (HP:0100704))	Yes (Short nose (HP:0003196))	Yes		Yes (Hearing impairment (HP:0000365))	Yes (Astigmatism (HP:0000483), Cortical visual impairment (HP:0100704))	Yes (Abnormality of the mitral valve (HP:0001633), Hypertrophic cardiomyopathy (HP:0001639), Prolonged QT interval (HP:0001657), Aortic root dilatation (HP:0002616), Left superior vena cava draining to coronary sinus (HP:0011670))		Yes (Poor suck (HP:0002033), Dysphasia (HP:0002357), Gastrointestinal dysmotility (HP:0002579), Feeding difficulties in infancy (HP:0008872), Feeding difficulties (HP:0011968), Food intolerance (HP:0012537), Esophagitis (HP:0100633))	No	Yes (Microcephaly (HP:0000252), Full cheeks (HP:0000293), Tapered finger (HP:0001182), Delayed closure of the anterior fontanelle (HP:0001476), Short stature (HP:0004322), Toe walking (HP:0040083))	Yes (Sparse scalp hair (HP:0002209))	Yes (Shield chest (HP:0000914), Hirsutism (HP:0001007))
Gholson Lyon	New York State Institute for Basic Research in Developmental Disabilities, Jervis Clinic	Female	7 years 6 mos	31127942,(also 27094817 Saunier_HUMU_2016_9)	4677	Permission granted to publish on GestaltMatcher	NAA10_HMG_2019_14	United States	NAA10	20-07-2020 21:56:39	NM_003491.3	c.247C>T	p.Arg083Cys	g.153197863G>A	NAA10	GRCh37	de novo				Unknown	< P3 (Small for gestational age (HP:0001518))	< P3 (Congenital microcephaly (HP:0011451))	< P3	< P3	< P3 (Microcephaly (HP:0000252))	Yes	Yes	Yes	Severe (Intellectual disability, severe (HP:0010864))	Unknown		Yes (Microcephaly (HP:0000252), Seizures (HP:0001250), Gait disturbance (HP:0001288), Inability to walk by childhood/adolescence (HP:0006915), Atonic seizures (HP:0010819), Severe global developmental delay (HP:0011344))	Yes (Poor eye contact (HP:0000817), Global developmental delay (HP:0001263), Absent speech (HP:0001344), Intellectual disability, profound (HP:0002187), Head-banging (HP:0012168), Self-biting (HP:0012169), Self-injurious behavior (HP:0100716))	Yes (Abnormality of the anterior fontanelle (HP:0000236), Hydrocephalus (HP:0000238), Wide anterior fontanel (HP:0000260), Ventriculomegaly (HP:0002119), Abnormality of the periventricular white matter (HP:0002518), Aplasia/Hypoplasia of the corpus callosum (HP:0007370))	Yes (Low-set ears (HP:0000369), Recurrent otitis media (HP:0000403), Uplifted earlobe (HP:0009909))	Yes (Facial asymmetry (HP:0000324), Long eyelashes (HP:0000527), Thick eyebrow (HP:0000574), Synophrys (HP:0000664), Large eyes (HP:0001090), Divergence nystagmus (HP:0030691))	Yes (Wide nasal bridge (HP:0000431), Anteverted nares (HP:0000463), Prominent nasal tip (HP:0005274))	Yes (High palate (HP:0000218), Full cheeks (HP:0000293))		Yes (Hearing impairment (HP:0000365))	Yes (Astigmatism (HP:0000483), Myopia (HP:0000545), Esotropia (HP:0000565), Amblyopia (HP:0000646), Anisometropia (HP:0012803))	Yes (Prolonged QT interval (HP:0001657), Bradycardia (HP:0001662))		Yes (Dysphagia (HP:0002015), Aspiration (HP:0002835), Nasogastric tube feeding in infancy (HP:0011470), Feeding difficulties (HP:0011968))	No (Hirsutism (HP:0001007), Precocious puberty in females (HP:0010465))	Yes (Microcephaly (HP:0000252), Plagiocephaly (HP:0001357), Supernumerary ribs (HP:0005815), Anterior beaking of lumbar vertebrae (HP:0008430))	Yes (Eczema (HP:0000964), Hirsutism (HP:0001007), Mottled pigmentation (HP:0001070), Prominent fingertip pads (HP:0001212), Aplasia/Hypoplasia of the nipples (HP:0006709))	No
Gholson Lyon	New York State Institute for Basic Research in Developmental Disabilities, Jervis Clinic	Female	15 years	31127942	4690	Permission granted to publish on GestaltMatcher	NAA10_HMG_2019_15	United Kingdom	NAA10	29-06-2020 17:12:24	NM_003491.3	c.259G>T	p.Ala087Ser	g.153197851C>A	NAA10	X-linked	de novo					P3 - P98	P3 - P98	P3 - P98	P3 - P98	Unknown	Yes	Yes		Severe (Intellectual disability, severe (HP:0010864))	3		Yes (Global developmental delay (HP:0001263), Motor delay (HP:0001270), Gait disturbance (HP:0001288), Neonatal hypotonia (HP:0001319), Absent speech (HP:0001344), Generalized tonic-clonic seizures (HP:0002069), Absence seizures (HP:0002121), Intellectual disability, profound (HP:0002187), Focal clonic seizures (HP:0002266), Frequent falls (HP:0002359), Delayed fine motor development (HP:0010862)…	Yes (Agitation (HP:0000713), Autism (HP:0000717), Autistic behavior (HP:0000729), Short attention span (HP:0000736), Poor eye contact (HP:0000817), Absent speech (HP:0001344), Attention deficit hyperactivity disorder (HP:0007018), Hair-pulling (HP:0012167), Self-biting (HP:0012169), Recurrent hand flapping (HP:0100023), Self-injurious behavior (HP:0100716))	No	No	Yes (Short columella (HP:0002000), Long eyebrows (HP:0004523), Prominent epicanthal folds (HP:0007930), Aplasia/Hypoplasia of the optic nerve (HP:0008058))	Yes (Prominent nasal tip (HP:0005274))	Yes (High palate (HP:0000218), Thin vermilion border (HP:0000233), Long philtrum (HP:0000343), Drooling (HP:0002307), Premature loss of permanent teeth (HP:0006357), Abnormality of molar (HP:0011077))		Yes (Bilateral sensorineural hearing impairment (HP:0008619), Mild hearing impairment (HP:0012712))	Yes (Aplasia/Hypoplasia of the optic nerve (HP:0008058))	No		Yes (Intermittent diarrhea (HP:0002254), Bowel incontinence (HP:0002607), Feeding difficulties in infancy (HP:0008872), Food intolerance (HP:0012537))	Yes (Urinary incontinence (HP:0000020))	Yes (Microcephaly (HP:0000252), Slender finger (HP:0001238), Spastic paraplegia (HP:0001258), Slender build (HP:0001533), Short foot (HP:0001773), Short stature (HP:0004322), Prominent forehead (HP:0011220), Toe walking (HP:0040083))	Yes (Hirsutism (HP:0001007), Slender build (HP:0001533), Coarse hair (HP:0002208))	Yes (Urinary incontinence (HP:0000020), Bowel incontinence (HP:0002607), Breast hypoplasia (HP:0003187))
Gholson Lyon	New York State Institute for Basic Research in Developmental Disabilities, Jervis Clinic	Female	2 years 6 months	31127942	4674	Permission granted to publish on GestaltMatcher	NAA10_HMG_2019_16	United States	NAA10	29-06-2020 17:56:32	NM_003491.3	c.259G>T	p.Ala087Ser	g.153197851C>A	NAA10	X-linked	de novo				P3 - P98	P3 - P98	< P3	P3 - P98	P3 - P98	< P3	Yes	Yes	Yes	Severe (Intellectual disability, severe (HP:0010864))	Unknown		Yes (Microcephaly (HP:0000252), Gait disturbance (HP:0001288), Gait imbalance (HP:0002141), Severe global developmental delay (HP:0011344))	Yes (Aggressive behavior (HP:0000718), Irritability (HP:0000737), Hyperactivity (HP:0000752), Drooling (HP:0002307), Head-banging (HP:0012168), Self-biting (HP:0012169), Self-injurious behavior (HP:0100716))	Yes (Hypoplasia of the brainstem (HP:0002365), Abnormality of the periventricular white matter (HP:0002518), Aplasia/Hypoplasia of the corpus callosum (HP:0007370))	Yes (Low-set ears (HP:0000369))	Yes (Long eyelashes (HP:0000527), Large eyes (HP:0001090), Prominent eyelashes (HP:0011231))	Yes (Primitive reflexes (palmomental, snout, glabellar) (HP:0002476))	Yes (High palate (HP:0000218), Full cheeks (HP:0000293))		No	No	Yes (Heart murmur (HP:0030148))		Yes (Gastroesophageal reflux (HP:0002020), Bowel incontinence (HP:0002607), Feeding difficulties in infancy (HP:0008872))	No	Yes (Microcephaly (HP:0000252), Short neck (HP:0000470), Pectus excavatum (HP:0000767), Sacral dimple (HP:0000960), Craniosynostosis (HP:0001363), Achilles tendon contracture (HP:0001771), Short foot (HP:0001773), Gait imbalance (HP:0002141), Short stature (HP:0004322), Appendicular hypotonia (HP:0012389))	Yes (Skin rash (HP:0000988), Mottled pigmentation (HP:0001070), Prominent fingertip pads (HP:0001212))	No
Gholson Lyon	New York State Institute for Basic Research in Developmental Disabilities, Jervis Clinic	Female	14 years	31127942	4684	Permission granted to publish on GestaltMatcher	NAA10_HMG_2019_17	Germany	NAA10	29-06-2020 18:18:14	NM_003491.3	c.259G>T	p.Ala087Ser	g.153197851C>A	NAA10	X-linked	inherited				P3 - P98	P3 - P98	P3 - P98	< P3	< P3	< P3	Yes	Yes	Yes	Severe (Intellectual disability, severe (HP:0010864))	unknown		Yes (Delayed speech and language development (HP:0000750), Neonatal hypotonia (HP:0001319), Dystonia (HP:0001332), Developmental regression (HP:0002376), Myoclonic atonic seizures (HP:0011170), Severe global developmental delay (HP:0011344))	Yes (Absent speech (HP:0001344), Hair-pulling (HP:0012167), Self-biting (HP:0012169), Self-injurious behavior (HP:0100716))	Yes (Focal T2 hyperintense basal ganglia lesion (HP:0007183), Subcortical white matter calcifications (HP:0007346), Central nervous system cyst (HP:0030724))	No	Yes (Thick eyebrow (HP:0000574), Highly arched eyebrow (HP:0002553), Long eyebrows (HP:0004523))	Yes (Wide nasal bridge (HP:0000431), Prominent nasal tip (HP:0005274))	Yes (Tented philtrum (HP:0011825))		No	No	Yes (Heart murmur (HP:0030148))		Yes (Dysphagia (HP:0002015), Episodic vomiting (HP:0002572), Feeding difficulties (HP:0011968))	No	Yes (Slender build (HP:0001533), Inability to walk (HP:0002540), Scoliosis (HP:0002650))	No	Yes (Abnormal sweat homeostasis (HP:0040127))
Gholson Lyon	New York State Institute for Basic Research in Developmental Disabilities, Jervis Clinic	Female	9 years	31127942	4695	Permission granted to publish on GestaltMatcher	NAA10_HMG_2019_18	United States	NAA10	29-06-2020 18:40:38	NM_003491.3	c.311C>A	p.Ala104Asp	g.153197799G>T	NAA10	X-linked	de novo				P3 - P98	P3 - P98	< P3	< P3 (Short stature (HP:0004322))	< P3	Unknown	Yes	Yes	Yes	Moderate (Intellectual disability, moderate (HP:0002342))	unknown		Yes (Stereotypic behavior (HP:0000733), Motor delay (HP:0001270), Generalized hypotonia (HP:0001290), Neonatal hypotonia (HP:0001319), Apraxia (HP:0002186), Intellectual disability, moderate (HP:0002342), Expressive language delay (HP:0002474), Delayed fine motor development (HP:0010862), Moderate global developmental delay (HP:0011343), Moderate receptive language delay (HP:0011351))	Yes (Stereotypic behavior (HP:0000733), Short attention span (HP:0000736), Anxiety (HP:0000739), Poor eye contact (HP:0000817), Broad-based gait (HP:0002136), Sensory impairment (HP:0003474), Attention deficit hyperactivity disorder (HP:0007018), Oppositional defiant disorder (HP:0010865), Toe walking (HP:0040083), Impulsivity (HP:0100710))	No	No	No (Astigmatism (HP:0000483), Anisometropia (HP:0012803))	No	Yes (Long philtrum (HP:0000343), Abnormality of upper lip vermillion (HP:0011339))		Yes (Hearing impairment (HP:0000365))	Yes (Astigmatism (HP:0000483), Anisometropia (HP:0012803))	No		Yes (Failure to thrive in infancy (HP:0001531), Dysphagia (HP:0002015), Feeding difficulties in infancy (HP:0008872))	No	Yes (Hydrocephalus (HP:0000238), Microcephaly (HP:0000252), Neonatal hypotonia (HP:0001319), Short stature (HP:0004322), Childhood onset short-limb short stature (HP:0011405))	Yes (Eczema (HP:0000964))	Yes (Growth hormone deficiency (HP:0000824), Pituitary dwarfism (HP:0000839), Sleep disturbance (HP:0002360))
Gholson Lyon	New York State Institute for Basic Research in Developmental Disabilities, Jervis Clinic	Female	6 years	31127942	3922	Permission granted to publish on GestaltMatcher	NAA10_HMG_2019_19	Australia	NAA10	01-07-2020 19:42:38	NM_003491.3	c.361C>G	p.Leu121Val	g.153197549G>C	NAA10	X-linked	de novo				P3 - P98	< P3	P3 - P98	P3 - P98	P3 - P98	P3 - P98	Yes	Yes	Yes	Severe (Intellectual disability, severe (HP:0010864))	3		Yes (Gait disturbance (HP:0001288), Delayed gross motor development (HP:0002194), Poor coordination (HP:0002370), Delayed fine motor development (HP:0010862), Toe walking (HP:0040083))	Yes (Autism (HP:0000717), Anxiety (HP:0000739), Delayed speech and language development (HP:0000750), Poor eye contact (HP:0000817), Expressive language delay (HP:0002474), Repetitive compulsive behavior (HP:0008762), Receptive language delay (HP:0010863))	No	Yes (Small palpebral fissure (HP:0045025))	Yes (Small palpebral fissure (HP:0045025))	Yes (Abnormality of the nasal bridge (HP:0000422), Abnormality of the nasal alae (HP:0000429))	Yes (Broad philtrum (HP:0000289), Long philtrum (HP:0000343), Abnormality of upper lip vermillion (HP:0011339))		No	No	No		Yes (Gastroesophageal reflux (HP:0002020))	No	Yes (Hip dysplasia (HP:0001385), Toe walking (HP:0040083))	Yes (Sparse anterior scalp hair (HP:0004768))	No
Gholson Lyon	New York State Institute for Basic Research in Developmental Disabilities, Jervis Clinic	Female	3 years	31127942 (also 32973342 NAA10_McTiernan_2020_2)	No Photo	No Photo	NAA10_HMG_2019_2	Netherlands	NAA10	24-06-2020 16:53:28	NM_003491.3	c.032T>G	p.Leu011Arg	g.153199918A>C	NAA10	X-linked	unknown				P3 - P98	P3 - P98	P3 - P98	P3 - P98	P3 - P98	P3 - P98	Yes	Yes	Yes	Severe (Intellectual disability, severe (HP:0010864))	3		Yes (Hydrocephalus (HP:0000238), Motor delay (HP:0001270), Hypoplasia of the corpus callosum (HP:0002079), Ventriculomegaly (HP:0002119), Increased intracranial pressure (HP:0002516), Abnormality of the choroid plexus (HP:0007376), Neurodevelopmental delay (HP:0012758), Partial absence of the septum pellucidum (HP:0030283), Arachnoid cyst (HP:0100702))	Unknown	Yes (Agenesis of corpus callosum (HP:0001274), Absent septum pellucidum (HP:0001331), Ventriculomegaly (HP:0002119), Arachnoid cyst (HP:0100702))	Unknown	Yes (Strabismus (HP:0000486))	Unknown	Unknown		Unknown	Yes (Strabismus (HP:0000486))	No		Yes (Feeding difficulties in infancy (HP:0008872))	No	Unknown	Unknown	No
Gholson Lyon	New York State Institute for Basic Research in Developmental Disabilities, Jervis Clinic	Female	14 years	31127942	4679	Permission granted to publish on GestaltMatcher	NAA10_HMG_2019_20	Canada	NAA10	01-07-2020 20:20:31	NM_3003491.3	c.361C>G	p.Leu121Val	g.153197549G>C	NAA10	X-linked	de novo				P3 - P98	> P98 (Large for gestational age (HP:0001520))	P3 - P98	P3 - P98	P3 - P98	P3 - P98	Yes	Yes	Yes	Moderate (Intellectual disability, moderate (HP:0002342))	IQ47		Yes (Absent speech (HP:0001344), Delayed gross motor development (HP:0002194), Delayed fine motor development (HP:0010862), Moderate global developmental delay (HP:0011343))	Yes (Autism (HP:0000717), Autistic behavior (HP:0000729), Short attention span (HP:0000736), Anxiety (HP:0000739), Low frustration tolerance (HP:0000744), Poor eye contact (HP:0000817), Specific learning disability (HP:0001328), Poor coordination (HP:0002370), Sensory impairment (HP:0003474))	No	Yes (Low-set ears (HP:0000369))	Yes (Astigmatism (HP:0000483), Long eyelashes (HP:0000527), Myopia (HP:0000545), Thick eyebrow (HP:0000574), Nystagmus (HP:0000639))	Yes (Broad nasal tip (HP:0000455))	Yes (Abnormality of the philtrum (HP:0000288), Agenesis of molar (HP:0011054))		Yes (Hearing impairment (HP:0000365))	Yes (Astigmatism (HP:0000483), Myopia (HP:0000545), Nystagmus (HP:0000639))	No		No	Yes (Precocious puberty in females (HP:0010465))	Yes (Tapered finger (HP:0001182), Hyperreflexia (HP:0001347), Toe walking (HP:0040083))	Yes (Hirsutism (HP:0001007), Mottled pigmentation (HP:0001070))	Yes (Precocious puberty (HP:0000826))
Gholson Lyon	New York State Institute for Basic Research in Developmental Disabilities, Jervis Clinic	Female	1 year 3 months	31127942	Photo available, but no consent to publish	50002	NAA10_HMG_2019_21	Netherlands	NAA10	01-07-2020 21:20:43	NM_003491.3	c.384T>G	p.Phe128Leu	g. A>C; 153297526	NAA10	GRCh37	de novo				Unknown	Unknown	< P3	Unknown	Unknown	< P3	Yes	Yes	Yes	Severe (Intellectual disability, severe (HP:0010864))	unknown		Yes (Seizures (HP:0001250), Global developmental delay (HP:0001263), Chorea (HP:0002072), Delayed gross motor development (HP:0002194), Difficulty walking (HP:0002355), Poor coordination (HP:0002370), Poor fine motor coordination (HP:0007010), Delayed fine motor development (HP:0010862), Toe walking (HP:0040083))	Yes (Poor eye contact (HP:0000817), Attention deficit hyperactivity disorder (HP:0007018), Impulsivity (HP:0100710))	Yes (Abnormality of extrapyramidal motor function (HP:0002071), Abnormality of the basal ganglia (HP:0002134))	Yes (Low-set ears (HP:0000369))	Yes (Deeply set eye (HP:0000490), Thick eyebrow (HP:0000574), Exotropia (HP:0000577), Amblyopia (HP:0000646), Large eyes (HP:0001090), Unilateral strabismus (HP:0010877))	Yes (Wide nasal bridge (HP:0000431), Prominent nasal tip (HP:0005274))	Yes (High, narrow palate (HP:0002705), Tented upper lip vermilion (HP:0010804))		No	Yes (Exotropia (HP:0000577), Amblyopia (HP:0000646), Unilateral strabismus (HP:0010877))	Yes (Ventricular septal defect (HP:0001629), Hypertrophic cardiomyopathy (HP:0001639), Subaortic stenosis (HP:0001682), Primum atrial septal defect (HP:0010445))		Yes (Dysphagia (HP:0002015), Gastroesophageal reflux (HP:0002020), Feeding difficulties in infancy (HP:0008872), Gastrostomy tube feeding in infancy (HP:0011471), Feeding difficulties (HP:0011968))	No	Yes (Microcephaly (HP:0000252), Single transverse palmar crease (HP:0000954), Mild short stature (HP:0003502))	Yes (Single transverse palmar crease (HP:0000954), Thin skin (HP:0000963), Hirsutism (HP:0001007), Mottled pigmentation (HP:0001070), Sparse anterior scalp hair (HP:0004768))	Unknown
Gholson Lyon	New York State Institute for Basic Research in Developmental Disabilities, Jervis Clinic	Female	8 years	31127942	5104	Permission granted to publish on GestaltMatcher	NAA10_HMG_2019_22	United States	NAA10	01-07-2020 22:07:34	NM_003491.3	c.440T>C	p.Met147Thr	g.153196247	NAA10	X-linked	de novo				P3 - P98	P3 - P98	< P3	P3 - P98	P3 - P98	< P3	Yes	Yes	Yes	Moderate (Intellectual disability, moderate (HP:0002342))	unknown		Yes (Delayed speech and language development (HP:0000750), Unsteady gait (HP:0002317), Poor coordination (HP:0002370), Sensory impairment (HP:0003474), Moderate global developmental delay (HP:0011343))	Yes (Agitation (HP:0000713), Aggressive behavior (HP:0000718), Autistic behavior (HP:0000729), Developmental regression (HP:0002376))	Yes (Delayed closure of the anterior fontanelle (HP:0001476), Hypoplasia of the corpus callosum (HP:0002079), Abnormality of the cerebral ventricles (HP:0002118), Extra-axial cerebrospinal fluid accumulation (HP:0012510))	Yes (Hearing impairment (HP:0000365), Low-set ears (HP:0000369))	Yes (Astigmatism (HP:0000483), Downslanted palpebral fissures (HP:0000494), Long eyelashes (HP:0000527), Thick eyebrow (HP:0000574), Cortical visual impairment (HP:0100704))	Yes (Broad nasal tip (HP:0000455), Prominent nasal tip (HP:0005274))	Yes (Broad philtrum (HP:0000289), Long philtrum (HP:0000343), Abnormality of upper lip vermillion (HP:0011339))		No	Yes (Astigmatism (HP:0000483), Cortical visual impairment (HP:0100704))	No		No	No	Yes (Microcephaly (HP:0000252), Torticollis (HP:0000473), Pectus excavatum (HP:0000767), Slender finger (HP:0001238), Plagiocephaly (HP:0001357), Short stature (HP:0004322), Radial deviation of thumb terminal phalanx (HP:0005895))	Yes (Thin skin (HP:0000963), Acne (HP:0001061), Mottled pigmentation (HP:0001070), Sparse anterior scalp hair (HP:0004768))	Yes (Premature adrenarche (HP:0012412), Abnormality of the pubic hair (HP:0100133))
Gholson Lyon	New York State Institute for Basic Research in Developmental Disabilities, Jervis Clinic	Male	11 years	31127942	3924	Permission granted to publish on GestaltMatcher	NAA10_HMG_2019_23	Serbia	NAA10	25-06-2020 18:07:48	NM_003491.3	c.454_458delCTCA	p.Thr152fs*	g.153196229_153196232delTGAG	NAA10	X-linked	inherited				P3 - P98	< P3	Unknown	P3 - P98	< P3	< P3	Yes	Yes	Yes	Severe (Intellectual disability, severe (HP:0010864))	3		Yes (Microcephaly (HP:0000252), Generalized hypotonia (HP:0001290), Craniosynostosis (HP:0001363))	Yes (Aggressive behavior (HP:0000718), Delayed speech and language development (HP:0000750), Absent speech (HP:0001344), Difficulty standing (HP:0003698), Abnormal aggressive, impulsive or violent behavior (HP:0006919))	Yes (Agenesis of corpus callosum (HP:0001274), Multiple suture craniosynostosis (HP:0011324))	Yes (Low-set ears (HP:0000369), Overfolding of the superior helices (HP:0004453))	Yes (Microcornea (HP:0000482), Microphthalmia (HP:0000568), Blindness (HP:0000618))	No	Yes (Wide mouth (HP:0000154), High palate (HP:0000218), Thin vermilion border (HP:0000233), Widely spaced teeth (HP:0000687))		No	Yes (Microphthalmia (HP:0000568), Blindness (HP:0000618))	Yes (Atria septal defect (HP:0001631))		Yes (Dysphagia (HP:0002015), Bowel incontinence (HP:0002607), Poor appetite (HP:0004396))	Yes (Hypospadias (HP:0000047))	Yes (Pectus excavatum (HP:0000767), Slender finger (HP:0001238), Inability to walk (HP:0002540), Scoliosis (HP:0002650), Enlarged joints (HP:0003037), 2-3 toe syndactyly (HP:0004691), Equinovarus deformity (HP:0008110), 2-4 finger syndactyly (HP:0010709), Metopic synostosis (HP:0011330))	Yes (Sparse anterior scalp hair (HP:0004768))	No
Gholson Lyon	New York State Institute for Basic Research in Developmental Disabilities, Jervis Clinic	Female	10 years	31127942	4697	Permission granted to publish on GestaltMatcher	NAA10_HMG_2019_4	United Kingdom	NAA10	24-06-2020 17:37:07	NM_003491.3	c.247C>T	p.Arg083Cys	g.153197863G>A	NAA10	GRCh37	de novo				< P3 (Birth length less than 3rd percentile (HP:0003561))	< P3	P3 - P98	< P3	< P3 (Decreased body weight (HP:0004325))	P3 - P98	Yes	Yes	Yes	Severe (Intellectual disability, severe (HP:0010864))	Unknown		Yes (Microcephaly (HP:0000252), Seizures (HP:0001250), Global developmental delay (HP:0001263), Motor delay (HP:0001270), Bulbar palsy (HP:0001283), Gait disturbance (HP:0001288), Neonatal hypotonia (HP:0001319), Joint hypermobility (HP:0001382), Apraxia (HP:0002186), Poor fine motor coordination (HP:0007010))	Yes (Agitation (HP:0000713), Autism (HP:0000717), Aggressive behavior (HP:0000718), Autistic behavior (HP:0000729), Anxiety (HP:0000739), Poor eye contact (HP:0000817), Absent speech (HP:0001344), Drooling (HP:0002307), Sleep disturbance (HP:0002360), Sensory impairment (HP:0003474))	Yes (Hypoplasia of the corpus callosum (HP:0002079), Abnormality of the cerebral white matter (HP:0002500))	No (Abnormality of vision (HP:0000504))	Yes (Long eyelashes (HP:0000527), Thick eyebrow (HP:0000574))	Yes (Wide nasal bridge (HP:0000431), Prominent nasal tip (HP:0005274))	Yes (Abnormality of upper lip (HP:0000177), High palate (HP:0000218), Thin upper lip vermilion (HP:0000219), Full cheeks (HP:0000293), Short philtrum (HP:0000322), Short chin (HP:0000331), Deep philtrum (HP:0002002), Bruxism (HP:0003763), Ankyloglossia (HP:0010296))		No	Yes (Astigmatism (HP:0000483), Myopia (HP:0000545), Abnormality of the optic nerve (HP:0000587), Cortical visual impairment (HP:0100704))	No		Yes (Dysphagia (HP:0002015), Gastroesophageal reflux (HP:0002020), Episodic vomiting (HP:0002572), Gastrointestinal dysmotility (HP:0002579), Bowel incontinence (HP:0002607), Lactose intolerance (HP:0004789), Abnormality of the gastrointestinal tract (HP:0011024), Feeding difficulties (HP:0011968), Chronic constipation (HP:0012450), Fatigable weakness of swallowing muscles (HP:0030195))	No	Yes (Short chin (HP:0000331), Pectus carinatum (HP:0000768), Cutis marmorata (HP:0000965), Delayed closure of the anterior fontanelle (HP:0001476), Bilateral talipes equinovarus (HP:0001776), Short stature (HP:0004322), Lumbar kyphosis (HP:0008454), Excessive femoral anteversion (HP:0012427), Clinodactyly (HP:0030084), Clubbing of toes (HP:0100760), Small hand (HP:0200055))	Yes (Low anterior hairline (HP:0000294), Hypertrichosis (HP:0000998), Hirsutism (HP:0001007), Coarse hair (HP:0002208), Thick hair (HP:0100874))	Yes (Hirsutism (HP:0001007))
Gholson Lyon	New York State Institute for Basic Research in Developmental Disabilities, Jervis Clinic	Female	13 years	31127942	4699	Permission granted to publish on GestaltMatcher	NAA10_HMG_2019_5	United Kingdom	NAA10	24-06-2020 18:09:58	NM_003491.3	c.247C>T	p.Arg083Cys	g.153197863G>A	NAA10	GRCh37	de novo				Unknown	Unknown	Unknown	< P3	< P3	< P3	Yes	Yes	Yes	Severe (Intellectual disability, severe (HP:0010864))	Unknown		Yes (Motor delay (HP:0001270), Generalized tonic-clonic seizures (HP:0002069), Gait imbalance (HP:0002141), Delayed fine motor development (HP:0010862), Severe global developmental delay (HP:0011344))	Yes (Low frustration tolerance (HP:0000744), Hyperactivity (HP:0000752), Repetitive compulsive behavior (HP:0008762), Recurrent hand flapping (HP:0100023), Impulsivity (HP:0100710))	Yes (Periventricular leukomalacia (HP:0006970), Aplasia/Hypoplasia of the corpus callosum (HP:0007370))	Yes (Low-set ears (HP:0000369))	Yes (Strabismus (HP:0000486), Long eyelashes (HP:0000527), Thick eyebrow (HP:0000574), Synophrys (HP:0000664), Medial flaring of the eyebrow (HP:0010747))	Yes (Bulbous nose (HP:0000414), Wide nasal bridge (HP:0000431), Prominent nasal tip (HP:0005274))	Yes (High palate (HP:0000218), Pointed chin (HP:0000307), Dental malocclusion (HP:0000689), Tented philtrum (HP:0011825))		Unknown	Yes (Astigmatism (HP:0000483), Strabismus (HP:0000486), Myopia (HP:0000545))	Yes (Ventricular septal defect (HP:0001629), Atria septal defect (HP:0001631), Bicuspid aortic valve (HP:0001647), Prolonged QT interval (HP:0001657))		Yes (Dysphagia (HP:0002015), Gastroesophageal reflux (HP:0002020), Poor suck (HP:0002033), Bowel incontinence (HP:0002607), Nasogastric tube feeding in infancy (HP:0011470), Gastrostomy tube feeding in infancy (HP:0011471))	Yes (Precocious puberty in females (HP:0010465))	Yes (Microcephaly (HP:0000252), Retrognathia (HP:0000278), Pectus excavatum (HP:0000767), Bilateral talipes equinovarus (HP:0001776), Short stature (HP:0004322), Toe walking (HP:0040083))	Yes (Dry skin (HP:0000958), Eczematoid dermatitis (HP:0000976), Hirsutism (HP:0001007), Mottled pigmentation (HP:0001070))	Yes (Hirsutism (HP:0001007), Facial hirsutism (HP:0009937), Precocious puberty in females (HP:0010465))
Gholson Lyon	New York State Institute for Basic Research in Developmental Disabilities, Jervis Clinic	Female	11 years, 5 months	31127942	4700	Permission granted to publish on GestaltMatcher	NAA10_HMG_2019_6	United States	NAA10	24-06-2020 20:51:57	NM_003491.3	c.247C>T	p.Arg083Cys	g.153197863G>A	NAA10	X-linked	de novo				Unknown	Unknown	Unknown	Unknown	Unknown	Unknown	Yes	Yes	Yes	Severe (Intellectual disability, severe (HP:0010864))	45 at age 4		Yes (Motor delay (HP:0001270), Gait disturbance (HP:0001288), Poor fine motor coordination (HP:0007010), Infantile muscular hypotonia (HP:0008947), Intellectual disability, severe (HP:0010864), Severe global developmental delay (HP:0011344))	Yes (Emotional lability (HP:0000712), Agitation (HP:0000713), Mood swings (HP:0000720), Autistic behavior (HP:0000729), Poor eye contact (HP:0000817), Absent speech (HP:0001344), Abnormal aggressive, impulsive or violent behavior (HP:0006919), Repetitive compulsive behavior (HP:0008762))	Yes (Hypoplasia of the corpus callosum (HP:0002079), Periventricular leukomalacia (HP:0006970), Intracranial cystic lesion (HP:0010576))	Yes (Abnormality of the tympanic membrane (HP:0040090))	Yes (Thick eyebrow (HP:0000574))	No	Yes (Thin upper lip vermilion (HP:0000219), Short philtrum (HP:0000322), Micrognathia (HP:0000347), Deep philtrum (HP:0002002), Bruxism (HP:0003763))		Yes (Conductive hearing impairment (HP:0000405))	Yes (Cortical visual impairment (HP:0100704))	Yes (Bradycardia (HP:0001662))		Yes (Dysphagia (HP:0002015), Constipation (HP:0002019), Gastroesophageal reflux (HP:0002020), Abnormality of the esophagus (HP:0002031), Episodic vomiting (HP:0002572), Gastrointestinal dysmotility (HP:0002579), Bowel incontinence (HP:0002607), Feeding difficulties in infancy (HP:0008872), Feeding difficulties (HP:0011968))	Yes (Precocious puberty in females (HP:0010465))	Yes (Microcephaly (HP:0000252), Slender finger (HP:0001238), Neonatal respiratory distress (HP:0002643), Infantile muscular hypotonia (HP:0008947))	No	Yes (Precocious puberty (HP:0000826), Hirsutism (HP:0001007), Fatigue (HP:0012378))
Gholson Lyon	New York State Institute for Basic Research in Developmental Disabilities, Jervis Clinic	Female	34 years	31127942	4707	Permission granted to publish on GestaltMatcher	NAA10_HMG_2019_7	United Kingdom	NAA10	24-06-2020 21:23:19	NM_003491.3	c.247C>T	p.Arg083Cys	g.153197863G>A	NAA10	GRCh37	de novo				P3 - P98	P3 - P98	P3 - P98	Unknown	Unknown	Unknown	Yes	Yes	Yes	Severe (Intellectual disability, severe (HP:0010864))	Unknown		Yes (Microcephaly (HP:0000252), Seizures (HP:0001250), Gait disturbance (HP:0001288), Neonatal hypotonia (HP:0001319), Generalized tonic-clonic seizures (HP:0002069), Muscle stiffness (HP:0003552), Severe global developmental delay (HP:0011344), Toe walking (HP:0040083))	Yes (Aggressive behavior (HP:0000718), Obsessive-compulsive behavior (HP:0000722), Low frustration tolerance (HP:0000744), Delayed speech and language development (HP:0000750), Specific learning disability (HP:0001328), Absent speech (HP:0001344))	Unknown	No	Yes (Downslanted palpebral fissures (HP:0000494), Long eyelashes (HP:0000527), Thick eyebrow (HP:0000574), Synophrys (HP:0000664))	Yes (Large beaked nose (HP:0003683), Prominent nasal tip (HP:0005274))	Yes (Thin upper lip vermilion (HP:0000219), Coarse facial features (HP:0000280), Short philtrum (HP:0000322))		No	Yes (Astigmatism (HP:0000483))	No		Yes (Diarrhea (HP:0002014), Dysphagia (HP:0002015), Gastroesophageal reflux (HP:0002020), Episodic vomiting (HP:0002572), Bowel incontinence (HP:0002607), Celiac disease (HP:0002608), Feeding difficulties in infancy (HP:0008872), Feeding difficulties (HP:0011968))	No	Yes (Microcephaly (HP:0000252), Hyperextensibility of the finger joints (HP:0001187), Muscle stiffness (HP:0003552), Short stature (HP:0004322), Toe walking (HP:0040083))	Yes (Low anterior hairline (HP:0000294), Hirsutism (HP:0001007), Mottled pigmentation (HP:0001070))	Yes (Hirsutism (HP:0001007))
Gholson Lyon	New York State Institute for Basic Research in Developmental Disabilities, Jervis Clinic	Female	13 years	31127942	4703	Permission granted to publish on GestaltMatcher	NAA10_HMG_2019_8	United Kingdom	NAA10	24-06-2020 21:55:52	NM_003491.3	c.247C>T	p.Arg083Cys	g.153197863G>A	NAA10	GRCh37	de novo				Unknown	P3 - P98	P3 - P98	Unknown	P3 - P98	Unknown	Yes	Yes	Yes	Severe (Intellectual disability, severe (HP:0010864))	Unknown		Yes (Delayed speech and language development (HP:0000750), Global developmental delay (HP:0001263), Motor delay (HP:0001270), Gait disturbance (HP:0001288), Apraxia (HP:0002186), Poor fine motor coordination (HP:0007010), Toe walking (HP:0040083))	Yes (Obsessive-compulsive behavior (HP:0000722), Autistic behavior (HP:0000729), Anxiety (HP:0000739), Low frustration tolerance (HP:0000744), Drooling (HP:0002307), Pica (HP:0011856), Self-biting (HP:0012169), Recurrent hand flapping (HP:0100023), Self-injurious behavior (HP:0100716))	Unknown	No	Yes (Long eyelashes (HP:0000527), Thick eyebrow (HP:0000574))	Yes (Broad nasal tip (HP:0000455), Anteverted nares (HP:0000463))	Yes (Thin upper lip vermilion (HP:0000219), Broad philtrum (HP:0000289), Short philtrum (HP:0000322), Dental crowding (HP:0000678), Bruxism (HP:0003763), Persistence of primary teeth (HP:0006335))		No	Yes (Astigmatism (HP:0000483), Visual impairment (HP:0000505), Myopia (HP:0000545))	Yes (Prolonged QT interval (HP:0001657))		Yes (Vomiting (HP:0002013), Diarrhea (HP:0002014), Dysphagia (HP:0002015), Gastroesophageal reflux (HP:0002020), Abnormality of the esophagus (HP:0002031), Gastrointestinal dysmotility (HP:0002579), Bowel incontinence (HP:0002607), Feeding difficulties (HP:0011968), Chronic constipation (HP:0012450), Food intolerance (HP:0012537))	Yes (Abnormality of the menstrual cycle (HP:0000140))	Yes (Cutis marmorata (HP:0000965), Gait disturbance (HP:0001288), Abnormality of long bone morphology (HP:0011314), Toe walking (HP:0040083), Small hand (HP:0200055))	Yes (Hirsutism (HP:0001007))	Yes (Hirsutism (HP:0001007))
Gholson Lyon	New York State Institute for Basic Research in Developmental Disabilities, Jervis Clinic	Female	16 years	31127942	7567	Permission granted to publish on GestaltMatcher	NAA10_HMG_2019_9	United Kingdom	NAA10	24-07-2020 23:07:33	NM_003491.3	c.247C>T	p.Arg083Cys	g.153197863G>A	NAA10	GRCh37	de novo				Unknown	Unknown	Unknown	< P3	< P3	Unknown	Yes	Yes	Yes	Severe (Intellectual disability, severe (HP:0010864))	unknown		Yes (Delayed speech and language development (HP:0000750), Motor delay (HP:0001270), Absent speech (HP:0001344), Broad-based gait (HP:0002136), Severe global developmental delay (HP:0011344), Toe walking (HP:0040083))	Yes (Autism (HP:0000717), Autistic behavior (HP:0000729), Short attention span (HP:0000736), Repetitive compulsive behavior (HP:0008762), Impulsivity (HP:0100710), Abnormal eating behavior (HP:0100738))	Unknown	No	Yes (Hypertelorism (HP:0000316), Long eyelashes (HP:0000527), Thick eyebrow (HP:0000574))	Yes (Broad nasal tip (HP:0000455))	Yes (Short philtrum (HP:0000322), Carious teeth (HP:0000670), Abnormality of upper lip vermillion (HP:0011339))		Yes (Conductive hearing impairment (HP:0000405))	Yes (Abnormality of vision (HP:0000504))	Yes (Atria septal defect (HP:0001631), Abnormality of the aorta (HP:0001679), Left ventricular hypertrophy (HP:0001712), Tetralogy of Fallot with pulmonary stenosis (HP:0011679))		Yes (Bowel incontinence (HP:0002607), Feeding difficulties (HP:0011968))	Yes (Dysmenorrhea (HP:0100607))	Yes (Broad forehead (HP:0000337), Slender finger (HP:0001238), Slender build (HP:0001533), Short stature (HP:0004322))	Yes (Low anterior hairline (HP:0000294), Broad forehead (HP:0000337), Hirsutism (HP:0001007), Skin-picking (HP:0012166))	Yes (Hirsutism (HP:0001007))
Gholson Lyon	New York State Institute for Basic Research in Developmental Disabilities, Jervis Clinic	Female	7 months	NAA10_Lyon_unpublished_2021_AL	7590	Permission granted to publish on GestaltMatcher	NAA10_Lyon_unpublished_2021_AL	China	NAA10	01-09-2021 02:46:10	NM_003491.4	c.247C>T	p.Arg83Cys	g.153197863G>A	NAA10	GRCh38	de novo				Unknown	Unknown	Unknown	Unknown	Unknown	Unknown	Yes	Yes	Yes	Moderate (Intellectual disability, moderate (HP:0002342))	unknown		Yes (Delayed speech and language development (HP:0000750), Motor delay (HP:0001270), Generalized hypotonia (HP:0001290))	Yes (Absent speech (HP:0001344))	Unknown	Yes (Low-set ears (HP:0000369))	Yes (Downslanted palpebral fissures (HP:0000494))	Yes (Wide nasal bridge (HP:0000431))	No	Short neck (HP:0000470), Large forehead (HP:0002003)	No	No	Yes (Primum atrial septal defect (HP:0010445))		Yes (Feeding difficulties in infancy (HP:0008872), Fatigable weakness of swallowing muscles (HP:0030195))	No	No	No	No
Gholson Lyon	New York State Institute for Basic Research in Developmental Disabilities, Jervis Clinic	Male	58 years	35039925	No Photo	No Photo	NAA10_McTiernan-Arnesen_2022_Fam2_Individual 2	Denmark	NAA10	30-09-2022 18:32:36	NM_003491.3	c.235C>T	p.Arg079Cys	g.153197875G>A	NAA10	unknown	inherited				Unknown	P3 - P98	Unknown	< P3 (Short stature (HP:0004322))	P3 - P98	P3 - P98	Yes	Yes	Yes	Severe (Intellectual disability, severe (HP:0010864))	IQ19		Yes (Delayed speech and language development (HP:0000750), Seizures (HP:0001250), Absent speech (HP:0001344), Profound global developmental delay (HP:0012736))	Unknown	Yes (Cerebral cortical atrophy (HP:0002120), EEG abnormality (HP:0002353), Brain neoplasm (HP:0030692))	Yes (Large fleshy ears (HP:0002265))	Unknown	Unknown	Yes (Pursed lips (HP:0000205), High, narrow palate (HP:0002705))	Long face (HP:0000276)	Unknown	Yes (Myopia (HP:0000545))	Yes (Cardiac arrest (HP:0001695))	Unknown	Yes (Pyloric stenosis (HP:0002021), Dysphasia (HP:0002357), Feeding difficulties (HP:0011968))	Unknown	Yes (Short stature (HP:0004322))	Unknown	Unknown
Gholson Lyon	New York State Institute for Basic Research in Developmental Disabilities, Jervis Clinic	Male	19 years	35039925	No Photo	No Photo	NAA10_McTiernen-Arnesen_2022_Fam1_Individual_1	Unknown	NAA10	22-03-2022 18:55:31	NM_003491.3	c.16G>C	p.Ala006Pro	g.153200342C>G	NAA10	GRCh37	inherited							P3 - P98	< P3 (Decreased body weight (HP:0004325))	P3 - P98	No (Intellectual disability, mild (HP:0001256), Developmental regression (HP:0002376))	Yes (Developmental regression (HP:0002376))	Yes (Developmental regression (HP:0002376))	Mild (Intellectual disability, mild (HP:0001256))	Unknown		Yes (Developmental regression (HP:0002376))	Yes (Behavioral abnormality (HP:0000708), Short attention span (HP:0000736))	Unknown	No	No	Yes (Broad nasal tip (HP:0000455), Thick nasal alae (HP:0009928))	No		Unknown	Unknown	Yes (Hypertrophic cardiomyopathy (HP:0001639), Asymmetric septal hypertrophy (HP:0001670))		Unknown	Unknown	Yes (Abnormality of the fontanelles or cranial sutures (HP:0000235))	Unknown	Unknown
Gholson Lyon	New York State Institute for Basic Research in Developmental Disabilities, Jervis Clinic	Male	37 years	35039925	No Photo	No Photo	NAA10_McTiernen-Arnesen_2022_Fam2_Individual_3	Unknown	NAA10	23-03-2022 01:54:33	NM_003491.3	c.235C>T	p.Arg079Cys	g.153197875G>A	NAA10	GRCh37	inherited				Unknown	P3 - P98	Unknown	Unknown	Unknown	P3 - P98	No	Yes	Yes	Severe (Intellectual disability, severe (HP:0010864))	IQ31		Unknown	Yes (Short attention span (HP:0000736))	Unknown	No	No	No	Yes (Narrow palate (HP:0000189))	Long face (HP:0000276)	No	No	No		Unknown	Unknown	Yes (Short stature (HP:0004322))	Unknown	Unknown
Gholson Lyon	New York State Institute for Basic Research in Developmental Disabilities, Jervis Clinic	Male	24 years	35039925	7579	Permission granted to publish on GestaltMatcher	NAA10_McTiernen-Arnesen_2022_Fam2_Individual_4	Unknown	NAA10	23-03-2022 02:02:03	NM_003491.3	c.235C>T	p.Arg079Cys	g.153197875G>A	NAA10	GRCh37	inherited				Unknown	Unknown	Unknown	Unknown	Unknown	P3 - P98	Yes	Yes	Yes	Moderate (Intellectual disability, moderate (HP:0002342))	IQ43		Yes (EEG abnormality (HP:0002353))	Yes (Restlessness (HP:0000711), Short attention span (HP:0000736), Hyperactivity (HP:0000752))	Unknown	No	Yes (Hypermetropia (HP:0000540))	No	No (Narrow palate (HP:0000189))		No	Yes (Hypermetropia (HP:0000540))	Unknown		Unknown	Unknown	Yes (Short stature (HP:0004322))	Unknown	Unknown
Gholson Lyon	New York State Institute for Basic Research in Developmental Disabilities, Jervis Clinic	Male	22 years	35039925	7580	Permission granted to publish on GestaltMatcher	NAA10_McTiernen-Arnesen_2022_Fam2_Individual_5	Unknown	NAA10	23-03-2022 02:07:17	NM_003491.3	c.235C>T	p.Arg079Cys	g.153197875G>A	NAA10	GRCh37	inherited							Unknown	Unknown	P3 - P98		Yes	Yes	Moderate (Intellectual disability, moderate (HP:0002342))	IQ56		Yes (Aphasia (HP:0002381), Expressive language delay (HP:0002474), Abnormal muscle tone (HP:0003808))	Yes (Short attention span (HP:0000736))	Unknown	No	No	No	No		Unknown	Unknown	Unknown		Yes (Inguinal hernia (HP:0000023), Umbilical hernia (HP:0001537), Dysphagia (HP:0002015), Pyloric stenosis (HP:0002021))	Unknown	Yes (Short stature (HP:0004322))	Unknown	Unknown
Gholson Lyon	New York State Institute for Basic Research in Developmental Disabilities, Jervis Clinic	Female	16 years	35039925	No Photo	No Photo	NAA10_McTiernen-Arnesen_2022_Fam3_Individual_6	Unknown	NAA10	23-03-2022 02:20:03	NM_003491.3	c.384T>G	p.Phe128Leu	g. 153197526A>C	NAA10	GRCh37	de novo				Unknown	P3 - P98	Unknown	< P3 (Short stature (HP:0004322))	< P3 (Decreased body weight (HP:0004325))	< P3 (Microcephaly (HP:0000252))	Yes	Yes	Yes	Severe (Intellectual disability, severe (HP:0010864))	unknown		Yes (Global developmental delay (HP:0001263), Tremor (HP:0001337), Absent speech (HP:0001344), Cerebral palsy (HP:0100021))	Unknown	Yes (Cerebral atrophy (HP:0002059))	No	No	No	No		Unknown	Yes (Abnormality of vision (HP:0000504))	No		Yes (Dysphagia (HP:0002015), Pyloric stenosis (HP:0002021), Decreased body weight (HP:0004325))	Unknown	Yes (Microcephaly (HP:0000252), Multiple joint contractures (HP:0002828), Short stature (HP:0004322))	Unknown	Unknown
Gholson Lyon	New York State Institute for Basic Research in Developmental Disabilities, Jervis Clinic	Female	33 months	35039925	7582	Permission granted to publish on GestaltMatcher	NAA10_McTiernen-Arnesen_2022_Fam4_Individual_7	Unknown	NAA10	23-03-2022 03:13:12	NM_003491.3	c.386A>C	p.Gln129Pro	g.153197524T>G	NAA10	GRCh37	de novo				P3 - P98	P3 - P98	Unknown	< P3 (Short stature (HP:0004322))	< P3 (Decreased body weight (HP:0004325))	< P3 (Microcephaly (HP:0000252))	Yes	Yes	Unknown (Global developmental delay (HP:0001263), Absent speech (HP:0001344), Vocal cord paralysis (HP:0001605))	Unknown	Unknown		Yes (Global developmental delay (HP:0001263), Absent speech (HP:0001344), Vocal cord paralysis (HP:0001605))	Unknown	Yes (Cerebellar vermis hypoplasia (HP:0001320), Abnormality of the fourth ventricle (HP:0010950))	No	Yes (Ptosis (HP:0000508), Large eyes (HP:0001090))	Yes (Flared nostrils (HP:0000454), Short columella (HP:0002000))	Yes (Abnormality of the lip (HP:0000159), Abnormality of the gingiva (HP:0000168))		Unknown	Unknown	Yes (Patent ductus arteriosus (HP:0001643), Torsade de pointes (HP:0001664), Abnormality of the tricuspid valve (HP:0001702), Supraventricular tachycardia (HP:0004755), Abnormality of the atrial septum (HP:0011994), Heart murmur (HP:0030148))		Yes (Feeding difficulties in infancy (HP:0008872), Gastrostomy tube feeding in infancy (HP:0011471))	Unknown	Yes (Microcephaly (HP:0000252), Short stature (HP:0004322))	Unknown	Unknown
Gholson Lyon	New York State Institute for Basic Research in Developmental Disabilities, Jervis Clinic	Male	8 years	35039925	7581	Permission granted to publish on GestaltMatcher	NAA10_McTiernen-Arnesen_2022_Fam5_Individual_8	Unknown	NAA10	23-03-2022 02:48:11	NM_003491.3	c.469G>A	p.Glu157Lys	g.153196218C>T	NAA10	GRCh37	inherited				P3 - P98	P3 - P98	P3 - P98	P3 - P98	P3 - P98	< P3 (Microcephaly (HP:0000252))	Yes	Yes	Yes	Unknown	unknown		Yes (Facial grimacing (HP:0000273), Muscular hypotonia (HP:0001252), Cognitive impairment (HP:0100543))	Yes (Autistic behavior (HP:0000729))	Unknown	No	Yes (Prominent epicanthal folds (HP:0007930), Abnormality of the palpebral fissures (HP:0008050))	No	Yes (Smooth philtrum (HP:0000319))	Full cheeks (HP:0000293), Round face (HP:0000311)	Unknown	Yes (Hypermetropia (HP:0000540))	No		Unknown	Unknown	Yes (Microcephaly (HP:0000252), Single transverse palmar crease (HP:0000954), Joint hypermobility (HP:0001382), Camptodactyly of finger (HP:0100490))	Unknown	Unknown
Gholson Lyon	New York State Institute for Basic Research in Developmental Disabilities, Jervis Clinic	Female	5 years	31093388	7398	Permission granted to publish on GestaltMatcher	NAA10_No name_Gupta 2019	United States	NAA10	26-09-2022 21:05:28	NM_003491.3	c.247C>T	p.Arg083Cys	g.153197863	NAA10	GRCh37	de novo				P3 - P98	< P3 (Small for gestational age (HP:0001518))	P3 - P98	P3 - P98	Unknown	Unknown	Yes	Yes	Yes	Moderate (Intellectual disability, moderate (HP:0002342))	unknown		Yes (Generalized hypotonia (HP:0001290))	Yes (Delayed speech and language development (HP:0000750))	Yes (Hypoplasia of the corpus callosum (HP:0002079))	Yes (Low-set ears (HP:0000369))	Yes (Hypertelorism (HP:0000316), Deeply set eye (HP:0000490), Downslanted palpebral fissures (HP:0000494), Synophrys (HP:0000664))	Yes (Wide nasal bridge (HP:0000431))	Yes (Abnormality of the tongue (HP:0000157))	Hyperplasia of midface (HP:0012371), Short chin (HP:0000331)	Unknown	Yes (Astigmatism (HP:0000483), Myopia (HP:0000545), Exotropia (HP:0000577), Nystagmus (HP:0000639))	No	Yes (Respiratory distress (HP:0002098))	Yes (Laryngomalacia (HP:0001601), Recurrent aspiration pneumonia (HP:0002100), Feeding difficulties in infancy (HP:0008872), Gastrostomy tube feeding in infancy (HP:0011471))	Yes (Precocious puberty (HP:0000826))	Yes (Abnormality of the occipital bone (HP:0012294), Small finger (HP:0030033))	Yes (Hirsutism (HP:0001007))	Yes (Precocious puberty (HP:0000826))
Gholson Lyon	New York State Institute for Basic Research in Developmental Disabilities, Jervis Clinic	Female	8 years 2 mos	27094817 (also 25099252 in Popp, 2015 Family A II-3)	7392	Permission granted to publish on GestaltMatcher	NAA10_Saunier_HUMU_2016_1	Germany	NAA10	18-07-2020 20:27:15	NM_003491.3	c.319G>T	p.Val107Phe	g.	NAA10	GRCh38	de novo				< P3	< P3	Unknown	< P3	< P3	< P3	Yes	Yes	Yes	Severe (Intellectual disability, severe (HP:0010864))	unknown		Yes (Delayed speech and language development (HP:0000750), Limb hypertonia (HP:0002509), Infantile axial hypotonia (HP:0009062), Severe global developmental delay (HP:0011344))	Yes (Short attention span (HP:0000736), Hyperactivity (HP:0000752), Intellectual disability, profound (HP:0002187), Repetitive compulsive behavior (HP:0008762))	Yes (Hypoplasia of the corpus callosum (HP:0002079), Ventriculomegaly (HP:0002119))	No	Yes (Astigmatism (HP:0000483), Strabismus (HP:0000486), Long eyelashes (HP:0000527), Highly arched eyebrow (HP:0002553))	Yes (Wide nasal bridge (HP:0000431), Prominent nasal tip (HP:0005274))	Yes (Thin vermilion border (HP:0000233), Short philtrum (HP:0000322))		Unknown	Yes (Astigmatism (HP:0000483), Strabismus (HP:0000486), Optic atrophy (HP:0000648))	Yes (Atria septal defect (HP:0001631), Prolonged QT interval (HP:0001657), Pulmonary artery stenosis (HP:0004415), Arterial stenosis (HP:0100545))		Yes (Feeding difficulties in infancy (HP:0008872))	Unknown	Yes (Large fontanelles (HP:0000239), Microcephaly (HP:0000252), Pectus carinatum (HP:0000768), Delayed closure of the anterior fontanelle (HP:0001476), Broad toe (HP:0001837), Limb hypertonia (HP:0002509), Marked delay in bone age (HP:0003799), Short stature (HP:0004322), Postnatal growth retardation (HP:0008897), Muscular hypotonia of the trunk (HP:0008936), Mild microcephaly (HP:0040196))	No	No
Gholson Lyon	New York State Institute for Basic Research in Developmental Disabilities, Jervis Clinic	Female	14 years 11 months	27094817	4675	Permission granted to publish on GestaltMatcher	NAA10_Saunier_HUMU_2016_10	United States	NAA10	06-07-2020 21:31:54	NM_003491.3	c.247C>T	p.Arg083Cys	g.153197863G>A	NAA10	X-linked	de novo				Unknown	P3 - P98	< P3	P3 - P98	P3 - P98	< P3	Yes	Yes	Yes	Moderate (Intellectual disability, moderate (HP:0002342))	40		Yes (Global developmental delay (HP:0001263), Migraine (HP:0002076), Developmental regression (HP:0002376), Poor gross motor coordination (HP:0007015), Gait apraxia (HP:0010521), Delayed fine motor development (HP:0010862))	Yes (Agitation (HP:0000713), Aggressive behavior (HP:0000718), Autistic behavior (HP:0000729))	Yes (Venous thrombosis (HP:0004936), Dilation of lateral ventricles (HP:0006956), Arachnoid cyst (HP:0100702))	No	Yes (Downslanted palpebral fissures (HP:0000494), Long eyelashes (HP:0000527), Thick eyebrow (HP:0000574))	Yes (Primitive reflexes (palmomental, snout, glabellar) (HP:0002476))	Yes (High palate (HP:0000218))		No (Astigmatism (HP:0000483))	Yes (Astigmatism (HP:0000483), Myopia (HP:0000545))	Yes (Prolonged QT interval (HP:0001657))		Yes (Episodic vomiting (HP:0002572), Bowel incontinence (HP:0002607), Food intolerance (HP:0012537))	Yes (Hydronephrosis (HP:0000126))	Yes (Microcephaly (HP:0000252), Pectus excavatum (HP:0000767), Tapered finger (HP:0001182), Brisk reflexes (HP:0001348), Pes planus (HP:0001763), Absent palmar crease (HP:0010489), Small hand (HP:0200055))	Yes (Hirsutism (HP:0001007), Mottled pigmentation (HP:0001070))	Yes (Menorrhagia (HP:0000132), Precocious puberty in females (HP:0010465))
Gholson Lyon	New York State Institute for Basic Research in Developmental Disabilities, Jervis Clinic	Female	4 years	27094817	7396	Permission granted to publish on GestaltMatcher	NAA10_Saunier_HUMU_2016_11	Germany	NAA10	20-07-2020 23:32:19	NM_003491.3	c.247C>T	p.Arg083Cys	g.153197863G>A	NAA10	GRCh38/Hg19	inherited				P3 - P98	P3 - P98	Unknown	P3 - P98	P3 - P98	< P3	Yes	Yes	Yes	Severe (Intellectual disability, severe (HP:0010864))	Unknown		Yes (Delayed speech and language development (HP:0000750), Generalized hypotonia (HP:0001290), Severe global developmental delay (HP:0011344))	Yes (Aggressive behavior (HP:0000718), Hyperactivity (HP:0000752), Poor eye contact (HP:0000817))	No	No	Yes (Hypertelorism (HP:0000316), Hypermetropia (HP:0000540), Long eyebrows (HP:0004523))	Unknown (Prominent nasal tip (HP:0005274))	Unknown (Thin upper lip vermilion (HP:0000219), Short philtrum (HP:0000322))		Unknown	Yes (Abnormality of vision (HP:0000504))	Yes (Bundle branch block (HP:0011710))		Yes (Feeding difficulties in infancy (HP:0008872))	No	Yes (Pectus excavatum (HP:0000767), Clinodactyly of the 5th finger (HP:0004209))	Unknown (Fine hair (HP:0002213))	Unknown
Gholson Lyon	New York State Institute for Basic Research in Developmental Disabilities, Jervis Clinic	Female	6 years 6 mos	27094817	7397	Permission granted to publish on GestaltMatcher	NAA10_Saunier_HUMU_2016_12	Netherlands	NAA10	20-07-2020 23:42:43	NM_003491.3	c.247C>T	p.Arg083Cys	g.153197863G>A	NAA10	GRCh38/Hg19	inherited				P3 - P98	P3 - P98	< P3	< P3	< P3	< P3	Yes	Yes	Yes	Severe (Intellectual disability, severe (HP:0010864))	unknown		Yes (Delayed speech and language development (HP:0000750), Generalized hypotonia (HP:0001290), Absent speech (HP:0001344), Severe global developmental delay (HP:0011344))	Yes (Restlessness (HP:0000711), Agitation (HP:0000713), Poor eye contact (HP:0000817), Attention deficit hyperactivity disorder (HP:0007018), Conspicuously happy disposition (HP:0100024))	Unknown (Periventricular cysts (HP:0007109))	No	Yes (Myopia (HP:0000545), Abnormality of the optic nerve (HP:0000587))	Unknown	Unknown		Unknown	Unknown	Unknown (Right bundle branch block (HP:0011712))		Yes (Feeding difficulties (HP:0011968))	Yes (Renal cortical cysts (HP:0000803))	Yes (Pectus excavatum (HP:0000767), Tapered finger (HP:0001182), Short foot (HP:0001773), Short toe (HP:0001831), Limb hypertonia (HP:0002509), Postnatal growth retardation (HP:0008897), Small hand (HP:0200055))	Yes (Cutis marmorata (HP:0000965))	Unknown
Gholson Lyon	New York State Institute for Basic Research in Developmental Disabilities, Jervis Clinic	Male	1 week	27094817	No Photo	No Photo	NAA10_Saunier_HUMU_2016_13	Netherlands	NAA10	20-07-2020 23:49:17	NM_003491.3	c.247C>T	p.Arg083Cys	g.153197863G>A	NAA10	GRCh38/Hg19	inherited				Unknown	P3 - P98	P3 - P98	Unknown	Unknown	Unknown	Unknown	Unknown	Unknown	Unknown	Unknown		Yes (Generalized hypotonia (HP:0001290))	Unknown	Yes (EEG abnormality (HP:0002353))	Unknown	Unknown	Unknown	Unknown		Unknown	Unknown	Yes (Ventricular hypertrophy (HP:0001714), Pulmonary hypertension (HP:0002092), Supraventricular tachycardia (HP:0004755))		Unknown	Yes (Multiple renal cysts (HP:0005562))	Yes (Large fontanelles (HP:0000239), Sandal gap (HP:0001852), Hallux varus (HP:0008080))	Unknown	Unknown
Gholson Lyon	New York State Institute for Basic Research in Developmental Disabilities, Jervis Clinic	Male	8 years 1 mo	27094817 (also 25099252 in Popp, 2015 Family B II-1)	7393	Permission granted to publish on GestaltMatcher	NAA10_Saunier_HUMU_2016_2	Netherlands	NAA10	20-07-2020 17:24:40	NM_003491.3	c.346C>T	p.Arg116Trp	g.153197791C>A	NAA10	X-linked	de novo				P3 - P98	P3 - P98	Unknown	P3 - P98	P3 - P98	< P3	Yes	Yes	Yes	Severe (Intellectual disability, severe (HP:0010864))	~50		Yes (Delayed speech and language development (HP:0000750), Global developmental delay (HP:0001263), Motor delay (HP:0001270), Generalized hypotonia (HP:0001290), EEG with generalized epileptiform discharges (HP:0011198), Abnormality of coordination (HP:0011443))	Yes (Obsessive-compulsive behavior (HP:0000722), Autistic behavior (HP:0000729), Hyperactivity (HP:0000752), Attention deficit hyperactivity disorder (HP:0007018), Self-biting (HP:0012169), Self-injurious behavior (HP:0100716))	Yes (Hypoplasia of the corpus callosum (HP:0002079), Ventriculomegaly (HP:0002119), Periventricular leukomalacia (HP:0006970))	Yes (Large fleshy ears (HP:0002265))	Yes (Deeply set eye (HP:0000490), Downslanted palpebral fissures (HP:0000494), Long eyelashes (HP:0000527))	Yes (Prominent nasal tip (HP:0005274))	Yes (High palate (HP:0000218), Thin vermilion border (HP:0000233), Diastema (HP:0000699), Irregularly spaced teeth (HP:0006316))		Unknown	Unknown	Yes (Right bundle branch block (HP:0011712))		Unknown	Unknown	Yes (Generalized hypotonia (HP:0001290), Short foot (HP:0001773), Muscular hypotonia of the trunk (HP:0008936), Prominent forehead (HP:0011220), Appendicular hypotonia (HP:0012389), Small hand (HP:0200055))	No	No
Gholson Lyon	New York State Institute for Basic Research in Developmental Disabilities, Jervis Clinic	Female	17 mos.	27094817	No Photo	No Photo	NAA10_Saunier_HUMU_2016_3	United States	NAA10	20-07-2020 17:46:38	NM_003491.3	c.384T>A	p.Phe128Leu	g.153197526A>T	NAA10	GRCh37	de novo				P3 - P98	> P98 (Large for gestational age (HP:0001520))	< P3	< P3	P3 - P98	< P3	Yes	Yes	Yes	Severe (Intellectual disability, severe (HP:0010864))	Unknown		Yes (Delayed speech and language development (HP:0000750), Seizures (HP:0001250), Spasticity (HP:0001257), Generalized myoclonic seizures (HP:0002123), Developmental regression (HP:0002376), Inability to walk (HP:0002540), Difficulty standing (HP:0003698), Myoclonic spasms (HP:0003739), Delayed fine motor development (HP:0010862), Severe global developmental delay (HP:0011344))	Yes (Global developmental delay (HP:0001263), Absent speech (HP:0001344), Intellectual disability, profound (HP:0002187))	Yes (EEG abnormality (HP:0002353), EEG with polyspike wave complexes (HP:0002392), Abnormality of the globus pallidus (HP:0002453), Periventricular leukomalacia (HP:0006970), Diffuse demyelination of the cerebral white matter (HP:0007162), EEG with generalized spikes (HP:0012000), Abnormality of the subarachnoid space (HP:0012703))	Yes (Low-set ears (HP:0000369))	Yes (Long eyelashes (HP:0000527), Thick eyebrow (HP:0000574), Blindness (HP:0000618), Nystagmus (HP:0000639), Oculomotor apraxia (HP:0000657), Synophrys (HP:0000664), Large eyes (HP:0001090), Highly arched eyebrow (HP:0002553), Congenital visual impairment (HP:0007758), Lacrimal duct aplasia (HP:0007925), Cortical visual impairment (HP:0100704))	Yes (Anteverted nares (HP:0000463))	Yes (High palate (HP:0000218), Thin upper lip vermilion (HP:0000219), Short philtrum (HP:0000322), Micrognathia (HP:0000347), Drooling (HP:0002307))		No	Yes (Exotropia (HP:0000577), Nystagmus (HP:0000639), Oculomotor apraxia (HP:0000657), Congenital visual impairment (HP:0007758), Cortical visual impairment (HP:0100704))	Yes (Ventricular hypertrophy (HP:0001714))		Yes (Vomiting (HP:0002013), Dysphagia (HP:0002015), Constipation (HP:0002019), Gastroesophageal reflux (HP:0002020), Abnormality of the esophagus (HP:0002031), Feeding difficulties in infancy (HP:0008872), Gastrostomy tube feeding in infancy (HP:0011471), Feeding difficulties (HP:0011968), Esophagitis (HP:0100633))	Yes (Recurrent urinary tract infections (HP:0000010))	Yes (Microcephaly (HP:0000252), Osteopenia (HP:0000938), Pes planus (HP:0001763), Achilles tendon contracture (HP:0001771), Short foot (HP:0001773), Coxa valga (HP:0002673), Absent palmar crease (HP:0010489), Small hand (HP:0200055))	Yes (Hirsutism (HP:0001007), Mottled pigmentation (HP:0001070), Prominent fingertip pads (HP:0001212))	Yes
Gholson Lyon	New York State Institute for Basic Research in Developmental Disabilities, Jervis Clinic	Female	8 years 6 mos.	27094817	No Photo	No Photo	NAA10_Saunier_HUMU_2016_4	France	NAA10	20-07-2020 18:02:59	NM_003491.3	c.384T>A	p.Phe128Leu	g.153197526A>T	NAA10	GRCh38/Hg19	de novo				< P3	< P3	< P3	< P3	< P3	< P3	Yes	Yes	Yes	Severe (Intellectual disability, severe (HP:0010864))	3		Yes (Delayed speech and language development (HP:0000750), Seizures (HP:0001250), Dystonia (HP:0001332), EEG abnormality (HP:0002353), Limb hypertonia (HP:0002509), Abnormal posturing (HP:0002533), Abnormal pyramidal signs (HP:0007256), Infantile axial hypotonia (HP:0009062), Severe global developmental delay (HP:0011344))	Yes (Stereotypic behavior (HP:0000733), Poor eye contact (HP:0000817), Poor coordination (HP:0002370), Repetitive compulsive behavior (HP:0008762), Stereotypical hand wringing (HP:0012171))	Yes (EEG abnormality (HP:0002353))	Unknown	Unknown	Unknown	Unknown		Unknown	Yes (Astigmatism (HP:0000483), Exotropia (HP:0000577), Amblyopia (HP:0000646), Cortical visual impairment (HP:0100704))	Yes (Anomalous muscle bundle of the right ventricle (HP:0030740))		Yes (Feeding difficulties in infancy (HP:0008872), Nasogastric tube feeding in infancy (HP:0011470), Oral-pharyngeal dysphagia (HP:0200136))	No	Yes (Generalized hypotonia (HP:0001290))	Unknown	Unknown
Gholson Lyon	New York State Institute for Basic Research in Developmental Disabilities, Jervis Clinic	Female	6 years 5 mos	27094817	No Photo	No Photo	NAA10_Saunier_HUMU_2016_5	France	NAA10	20-07-2020 18:22:16	NM_003491.3	c.382T>A	p.Phe128Ile	g.153197528A>T	NAA10	GRCh38/Hg19	de novo				< P3	< P3		< P3	< P3	< P3		Yes	Yes	Severe (Intellectual disability, severe (HP:0010864))	3		Yes (Delayed speech and language development (HP:0000750), Motor delay (HP:0001270), EEG abnormality (HP:0002353), Limb hypertonia (HP:0002509), Severe global developmental delay (HP:0011344))	Yes (Stereotypic behavior (HP:0000733), Poor eye contact (HP:0000817))	Yes (Periventricular cysts (HP:0007109))	Unknown	Yes (Astigmatism (HP:0000483), Exotropia (HP:0000577))	Unknown	Unknown		Unknown	Yes (Astigmatism (HP:0000483), Exotropia (HP:0000577))	Yes (Right bundle branch block (HP:0011712))		Yes (Feeding difficulties (HP:0011968))	No	Yes (Mild short stature (HP:0003502))	Unknown	Unknown
Gholson Lyon	New York State Institute for Basic Research in Developmental Disabilities, Jervis Clinic	Female	4 years 3 mos	27094817	No Photo	No Photo	NAA10_Saunier_HUMU_2016_7	France	NAA10	20-07-2020 19:03:31	NM_003491.3	c.247C>T	p.Arg083Cys	g.153197863G>A	NAA10	GRCh38/Hg19	de novo				P3 - P98	P3 - P98	Unknown	P3 - P98	P3 - P98	< P3	Yes	Yes	Yes	Unknown	Unknown		Yes (Delayed speech and language development (HP:0000750), Global developmental delay (HP:0001263), Motor delay (HP:0001270), Generalized hypotonia (HP:0001290))	Yes (Aggressive behavior (HP:0000718))	Yes (Limbic malformations (HP:0007343))	Unknown	Unknown	Unknown	Unknown		Unknown	No	No		Unknown	No	Yes (Inability to walk (HP:0002540))	Unknown	Unknown
Gholson Lyon	New York State Institute for Basic Research in Developmental Disabilities, Jervis Clinic	Male	4 years	32864149	No Photo	No Photo	NAA10_Shishido_HGV_2020_case study1	Japan	NAA10	24-08-2020 02:15:59	NM_003491.3	c.455_458del	p.Thr152Argfs*6	g.	NAA10	X-linked	inherited				Unknown	< P3	Unknown	Unknown	Unknown	< P3 (Microcephaly (HP:0000252))	Yes	Yes	Yes	Unknown	Unknown		Yes (Generalized hypotonia (HP:0001290))	Yes (Delayed speech and language development (HP:0000750), Global developmental delay (HP:0001263), Absent speech (HP:0001344))	No	Yes (Abnormality of inferior crus of antihelix (HP:0011243))	Yes (Abnormality of the eyelid (HP:0000492), Esotropia (HP:0000565))	Unknown	Unknown		Yes (Hearing impairment (HP:0000365))	Yes (Astigmatism (HP:0000483), Esotropia (HP:0000565))	Yes (Atria septal defect (HP:0001631), Hypertrophic cardiomyopathy (HP:0001639), Mitral regurgitation (HP:0001653), Congenital septal defect (HP:0004760), Left ventricular septal hypertrophy (HP:0005144), Abnormality of the left ventricular outflow tract (HP:0011103), Perimembranous ventricular septal defect (HP:0011682))		Unknown	Yes (Hypospadias (HP:0000047), Bifid scrotum (HP:0000048))	Yes (Overlapping toe (HP:0001845), Short stature (HP:0004322))	Yes	Unknown
Gholson Lyon	New York State Institute for Basic Research in Developmental Disabilities, Jervis Clinic	Male	8 years 6 months	29748569	No Photo	No Photo	NAA10_Stove_EJHG_2018_Fam1_ Patient II-1	United States	NAA10	13-01-2021 17:36:54	NM_003491.3	c.215T>C	p.Ile072Thr	g.153198002A>G	NAA10	GRCh37	inherited				Unknown	Unknown	Unknown	P3 - P98	P3 - P98	Unknown	Yes	Yes	Yes	Unknown	Unknown		Yes (Delayed gross motor development (HP:0002194), Expressive language delay (HP:0002474), Receptive language delay (HP:0010863), Profound global developmental delay (HP:0012736))	Yes (Aggressive behavior (HP:0000718))	Yes (Abnormality of the corpus callosum (HP:0001273))	Unknown	Unknown (Microphthalmia (HP:0000568))	Unknown	Unknown		No	Unknown	Yes (Ventricular septal defect (HP:0001629), Hypertrophic cardiomyopathy (HP:0001639), Mitral regurgitation (HP:0001653), Prolonged QT interval (HP:0001657), Left ventricular hypertrophy (HP:0001712), Abnormality of the left ventricular outflow tract (HP:0011103))		Yes (Inguinal hernia (HP:0000023))	Unknown	Unknown (Delayed closure of the anterior fontanelle (HP:0001476), Barrel-shaped chest (HP:0001552))	Unknown	Yes (Hypoglycemia (HP:0001943))
Gholson Lyon	New York State Institute for Basic Research in Developmental Disabilities, Jervis Clinic	Male	5 years 6 months	29748569	No Photo	No Photo	NAA10_Stove_EJHG_2018_Fam1_ Patient II-2	United States	NAA10	04-04-2022 20:45:47	NM_003491.3	c.215T>C	p.Ile072Thr	g.153198002A>G	NAA10	GRCh37	inherited				P3 - P98	P3 - P98	P3 - P98	P3 - P98	P3 - P98	Unknown	Yes	Yes	Yes	Unknown	Unknown		Yes (Global developmental delay (HP:0001263), Delayed gross motor development (HP:0002194), Expressive language delay (HP:0002474), Receptive language delay (HP:0010863))	No	Unknown	Unknown	Unknown	Unknown	Unknown		Unknown	Unknown	Yes (Ventricular septal defect (HP:0001629), Hypertrophic cardiomyopathy (HP:0001639), Right ventricular hypertrophy (HP:0001667), Asymmetric septal hypertrophy (HP:0001670), Secundum atrial septal defect (HP:0001684))		Unknown	Unknown	Unknown	Unknown	Unknown
Gholson Lyon	New York State Institute for Basic Research in Developmental Disabilities, Jervis Clinic	Male	5 years	29748569	5103	Permission granted to publish on GestaltMatcher	NAA10_Stove_EJHG_2018_Fam2_ Patient II-1, also NAA10_HMG_2019_3	United States	NAA10	29-05-2020 21:54:49	NM_003491	c.215T>C	p.Ile072Thr	g.153198002A>G	NAA10	GRCh37	inherited				P3 - P98	P3 - P98	Unknown	P3 - P98	P3 - P98	P3 - P98	Yes	Yes	Yes	Moderate (Intellectual disability, moderate (HP:0002342))	Unknown		Yes (Delayed speech and language development (HP:0000750), Global developmental delay (HP:0001263), Gait disturbance (HP:0001288), Neonatal hypotonia (HP:0001319), Gait ataxia (HP:0002066), Cranial nerve VI palsy (HP:0006897))	Yes (Irritability (HP:0000737), Low frustration tolerance (HP:0000744), Sleep disturbance (HP:0002360))	Yes (Communicating hydrocephalus (HP:0001334), Gliosis (HP:0002171), Medulloblastoma (HP:0002885), Periventricular leukomalacia (HP:0006970))	No	Yes (Strabismus (HP:0000486), Esotropia (HP:0000565))	No (Micrognathia (HP:0000347), Downturned corners of mouth (HP:0002714))	Yes (High palate (HP:0000218), Coarse facial features (HP:0000280), Short chin (HP:0000331), Micrognathia (HP:0000347), Torticollis (HP:0000473), Compensatory chin elevation (HP:0001477), Downturned corners of mouth (HP:0002714))		No	Yes (Strabismus (HP:0000486), Esotropia (HP:0000565))	Yes (Hypertrophic cardiomyopathy (HP:0001639), Tachycardia (HP:0001649), Prolonged QT interval (HP:0001657), Asymmetric septal hypertrophy (HP:0001670), Tachypnea (HP:0002789), Ventricular tachycardia (HP:0004756))		Yes (Gastrostomy tube feeding in infancy (HP:0011471), Feeding difficulties (HP:0011968))	Yes (Decreased glomerular filtration rate (HP:0012213))	Yes (Dolichocephaly (HP:0000268), Torticollis (HP:0000473), Neonatal hypotonia (HP:0001319), Delayed closure of the anterior fontanelle (HP:0001476), Barrel-shaped chest (HP:0001552), Gait ataxia (HP:0002066), Vertebral compression fractures (HP:0002953), Abnormality of the musculature (HP:0003011), Abnormality of fontanelles (HP:0011328), Abnormal number of vertebrae (HP:0030304))	Yes (Facial hemangioma (HP:0000329), Abnormality of the frontal hairline (HP:0000599), Dry skin (HP:0000958), Sparse anterior scalp hair (HP:0004768))	No
Gholson Lyon	New York State Institute for Basic Research in Developmental Disabilities, Jervis Clinic	Female	21 years old	NAA10_unpublished_2022_LGT	Photo available, but no consent to publish	50004	NAA10_unpublished_2022_LGT	Spain	NAA10	13-04-2022 02:39:54	NM_003491.4	c.359A>C	p.Hist129Pro	g. chrX:153197551-T-G	NAA10	GRCh37	de novo				P3 - P98	P3 - P98	P3 - P98	P3 - P98	P3 - P98	Unknown	Yes		Yes	Moderate (Intellectual disability, moderate (HP:0002342))	unknown		Yes (Motor delay (HP:0001270))	Yes (Aggressive behavior (HP:0000718), Delayed speech and language development (HP:0000750), Slurred speech (HP:0001350), Violent behavior (HP:0008760), Moderate global developmental delay (HP:0011343))	No	No	Yes (Thick eyebrow (HP:0000574), Large eyes (HP:0001090), Prominent eyelashes (HP:0011231))	Yes (Wide nasal bridge (HP:0000431), Wide nasal base (HP:0012810))	Yes (Macrodontia (HP:0001572), Drooling (HP:0002307))		No	Yes (Astigmatism (HP:0000483), Hypermetropia (HP:0000540))	No		Yes (Gastroesophageal reflux (HP:0002020), Episodic abdominal pain (HP:0002574))	No	Unknown	Yes (Acne (HP:0001061))	No
Gholson Lyon	New York State Institute for Basic Research in Developmental Disabilities, Jervis Clinic	Female	24 years	NAA10_unpublished_Lyon_2020_AB	5102	Permission granted to publish on GestaltMatcher	NAA10_unpublished_Lyon_2020_AB	United Kingdom	NAA10	29-07-2020 20:37:01	NM_003491.3	c.359A>C	p.His120Pro	g.153197863G>A	NAA10	HGCh37	de novo				Unknown	Unknown	< P3	P3 - P98	P3 - P98	< P3	Yes	Yes	Yes	Unknown	Unknown		Yes (Microcephaly (HP:0000252), Gait disturbance (HP:0001288), Plagiocephaly (HP:0001357), Broad-based gait (HP:0002136), Delayed gross motor development (HP:0002194), Poor fine motor coordination (HP:0007010), Severe global developmental delay (HP:0011344))	Yes (Short attention span (HP:0000736), Poor eye contact (HP:0000817), Intellectual disability (HP:0001249))	No	No	Yes (Long eyelashes (HP:0000527), Thick eyebrow (HP:0000574), Highly arched eyebrow (HP:0002553))	Yes (Wide nasal bridge (HP:0000431), Broad nasal tip (HP:0000455))	No		No	Yes (Hypermetropia (HP:0000540))	No		Yes (Dysphagia (HP:0002015), Feeding difficulties in infancy (HP:0008872))	No	Yes (Broad-based gait (HP:0002136))	Yes (Decreased subcutaneous fat (HP:0001002), Mottled pigmentation (HP:0001070))	No
Gholson Lyon	New York State Institute for Basic Research in Developmental Disabilities, Jervis Clinic	Female	2 years 10 months	Unpublished_Lyon_2020_AF	4696	Permission granted to publish on GestaltMatcher	NAA10_Unpublished_Lyon_2020_AF	United States	NAA10	16-09-2020 16:35:23	NM_003491.3	c.247C>T	p.Arg083Cys	g.153197863G>A	NAA10	GRCh37	de novo				P3 - P98	P3 - P98	< P3	P3 - P98	P3 - P98	< P3	Yes	Yes	Yes	Moderate (Intellectual disability, moderate (HP:0002342))	3		Yes (Motor delay (HP:0001270), Poor motor coordination (HP:0002275), Infantile muscular hypotonia (HP:0008947), Delayed fine motor development (HP:0010862))	Yes (Absent speech (HP:0001344), Sleep disturbance (HP:0002360), Head-banging (HP:0012168))	No	Yes (Hearing impairment (HP:0000365), Prominent ear helix (HP:0009904))	Yes (Strabismus (HP:0000486), Amblyopia (HP:0000646), Severe Myopia (HP:0011003))	Yes (Prominent nasal tip (HP:0005274), Depressed nasal bridge (HP:0005280))	Yes (Bifid uvula (HP:0000193), Ankyloglossia (HP:0010296))		Yes (Hearing impairment (HP:0000365))	Yes (Astigmatism (HP:0000483), Strabismus (HP:0000486), Amblyopia (HP:0000646), Severe Myopia (HP:0011003))	Yes (Ventricular septal defect (HP:0001629), Atria septal defect (HP:0001631), Tetralogy of Fallot (HP:0001636), Prolonged QT interval (HP:0001657), Supraventricular tachycardia (HP:0004755), Heart murmur (HP:0030148))		Yes (Dysphagia (HP:0002015), Constipation (HP:0002019), Episodic vomiting (HP:0002572), Feeding difficulties in infancy (HP:0008872), Feeding difficulties (HP:0011968))	Yes (Hirsutism (HP:0001007))	Yes (Macrocephaly (HP:0000256), Broad forehead (HP:0000337), Short foot (HP:0001773), Abnormal muscle tone (HP:0003808), Postnatal growth retardation (HP:0008897), Infantile muscular hypotonia (HP:0008947), Clinodactyly (HP:0030084))	Yes (Abnormality of the fingernails (HP:0001231), Sparse anterior scalp hair (HP:0004768))	Unknown
Gholson Lyon	New York State Institute for Basic Research in Developmental Disabilities, Jervis Clinic	Female	1 year 6 months	unpublished_Lyon_2020	5105	Permission granted to publish on GestaltMatcher	NAA10_unpublished_Lyon_2020_AG	United States	NAA10	11-09-2020 17:01:06	NM_003491.3	c.384T>G	p.Phe128Leu	g.153197526A>T	NAA10	X-linked	de novo				< P3 (Birth length less than 3rd percentile (HP:0003561))	< P3 (Small for gestational age (HP:0001518))	< P3 (Congenital microcephaly (HP:0011451))	< P3	< P3	< P3	Yes	Yes	Yes	Unknown	Unknown		Yes (Motor delay (HP:0001270), Generalized hypotonia (HP:0001290), Neonatal hypotonia (HP:0001319), Absent speech (HP:0001344))	No	No	Yes (Large fleshy ears (HP:0002265), Prominent ear helix (HP:0009904))	Yes (Long eyelashes (HP:0000527), Thick eyebrow (HP:0000574), Synophrys (HP:0000664))	Yes (Prominent nasal tip (HP:0005274))	Yes (High palate (HP:0000218), Delayed eruption of primary teeth (HP:0000680))		No	Yes (Astigmatism (HP:0000483), Hyperopic astigmatism (HP:0000484), Abnormality of the optic nerve (HP:0000587), Cortical visual impairment (HP:0100704))	Yes (Patent foramen ovale (HP:0001655))		Yes (Nausea (HP:0002018), Constipation (HP:0002019), Poor suck (HP:0002033), Feeding difficulties in infancy (HP:0008872), Gastrostomy tube feeding in infancy (HP:0011471), Feeding difficulties (HP:0011968))	No	Yes (Microcephaly (HP:0000252), Tapered finger (HP:0001182), Mild postnatal growth retardation (HP:0001530), Toe syndactyly (HP:0001770), Short stature (HP:0004322), Clinodactyly (HP:0030084))	Yes (Hirsutism (HP:0001007), Sparse anterior scalp hair (HP:0004768))	Yes (Hirsutism (HP:0001007))
Gholson Lyon	New York State Institute for Basic Research in Developmental Disabilities, Jervis Clinic	Female	17 years	unpublished_Lyon_2020_AM	Photo available, but not clear if consent to publish- emailed parents	50005	NAA10_Unpublished_Lyon_2020_AM	Poland	NAA10	08-12-2020 18:07:18	NM_003491.3	c.247C>T	p.Arg083Cys	g.153197863G>A	NAA10	GRCh38/Hg19	de novo				Unknown	Unknown	Unknown	P3 - P98	P3 - P98	Unknown	Yes	Yes	Yes	Moderate (Intellectual disability, moderate (HP:0002342))	unknown		Yes (Autism (HP:0000717), Seizures (HP:0001250), Myoclonus (HP:0001336), EEG abnormality (HP:0002353), Moderate global developmental delay (HP:0011343))	Yes (Short attention span (HP:0000736), Poor eye contact (HP:0000817), Absent speech (HP:0001344), Violent behavior (HP:0008760))	No	Yes (Low-set ears (HP:0000369))	Yes (Long eyelashes (HP:0000527), Thick eyebrow (HP:0000574))	Yes (Wide nasal bridge (HP:0000431))	No		No	No	No		Yes (Diarrhea (HP:0002014), Episodic vomiting (HP:0002572), Fat malabsorption (HP:0002630), Feeding difficulties in infancy (HP:0008872), Feeding difficulties (HP:0011968))	No	Yes (Short foot (HP:0001773), Scoliosis (HP:0002650), Thoracic kyphosis (HP:0002942))	Yes (Hirsutism (HP:0001007))	Yes (Hirsutism (HP:0001007))
Gholson Lyon	New York State Institute for Basic Research in Developmental Disabilities, Jervis Clinic	Female	7 years	NAA10_unpublished_Lyon_2020_AR	Photo available, but no consent to publish	50006	NAA10_unpublished_Lyon_2020_AR	Spain	NAA10	29-10-2020 01:21:08	NM_0012561191.1	c.030C>G; c.022C>T	p.Asp010Glu; p.Pro008Ser	g.15319920G>C	NAA10	GRCh37	de novo				P3 - P98	P3 - P98	P3 - P98	P3 - P98	P3 - P98	P3 - P98	Yes	Yes	Yes	Severe (Intellectual disability, severe (HP:0010864))	unknown		Yes (Seizures (HP:0001250), Motor delay (HP:0001270), Absent speech (HP:0001344), Gait imbalance (HP:0002141), Frequent falls (HP:0002359), Severe global developmental delay (HP:0011344))	Yes (Short attention span (HP:0000736), Anxiety (HP:0000739), Delayed speech and language development (HP:0000750), Absent speech (HP:0001344), Poor fine motor coordination (HP:0007010), Self-biting (HP:0012169))	Yes (Ventriculomegaly (HP:0002119))	Yes (Low-set ears (HP:0000369))	Yes (Hypertelorism (HP:0000316), Astigmatism (HP:0000483), Strabismus (HP:0000486), Hypermetropia (HP:0000540))	Yes (Wide nasal bridge (HP:0000431), Prominent nasal tip (HP:0005274))	Yes (Short philtrum (HP:0000322), Hypoplasia of teeth (HP:0000685), Drooling (HP:0002307), Tented upper lip vermilion (HP:0010804))		No	Yes (Astigmatism (HP:0000483), Strabismus (HP:0000486), Hypermetropia (HP:0000540), Optic atrophy (HP:0000648))	Yes (Ventricular septal defect (HP:0001629), Prolonged QT interval (HP:0001657), Congenital laryngeal stridor (HP:0004886))		Yes (Laryngomalacia (HP:0001601), Diarrhea (HP:0002014), Constipation (HP:0002019), Gastroesophageal reflux (HP:0002020), Congenital laryngeal stridor (HP:0004886), Feeding difficulties in infancy (HP:0008872), Nasogastric tube feeding in infancy (HP:0011470), Oral-pharyngeal dysphagia (HP:0200136))	Yes (Clitoral hypertrophy (HP:0008665), Premature thelarche (HP:0010314))	Yes (Pectus excavatum (HP:0000767), Hip dysplasia (HP:0001385), Clinodactyly of the 5th finger (HP:0004209), Muscular hypotonia of the trunk (HP:0008936), Toe walking (HP:0040083))	Yes (Hirsutism (HP:0001007), Mottled pigmentation (HP:0001070), Dry hair (HP:0011359))	Yes (Hirsutism (HP:0001007), Hypoglycemia (HP:0001943), Premature thelarche (HP:0010314), Increased serum testosterone level (HP:0030088))
Gholson Lyon	New York State Institute for Basic Research in Developmental Disabilities, Jervis Clinic	Male	7 years	NAA10_unpublished_Lyon_2020_AS	4678	Permission granted to publish on GestaltMatcher	NAA10_unpublished_Lyon_2020_AS	United States	NAA10	06-11-2020 16:22:10	NM_003491.3	c.215T>C	p.Ile072Thr	g.153198002A>G	NAA10	GRCh37	inherited				Unknown	Unknown	Unknown	P3 - P98	P3 - P98	P3 - P98	Yes	Yes	Yes	Mild (Intellectual disability, mild (HP:0001256))	76		Yes (Global developmental delay (HP:0001263), Gait disturbance (HP:0001288), Myoclonus (HP:0001336), Ligamentous laxity (HP:0001380), Motor deterioration (HP:0002333), Inability to walk (HP:0002540), Excessive femoral anteversion (HP:0012427))	Yes (Nail-biting (HP:0012170))	Yes (Periventricular leukomalacia (HP:0006970))	Yes (Cupped ear (HP:0000378), Large fleshy ears (HP:0002265))	Yes (Hypertelorism (HP:0000316), Strabismus (HP:0000486), Long eyelashes (HP:0000527), Thick eyebrow (HP:0000574), Large eyes (HP:0001090), Highly arched eyebrow (HP:0002553))	No	Yes (Thin upper lip vermilion (HP:0000219), Retrognathia (HP:0000278), Smooth philtrum (HP:0000319), Long philtrum (HP:0000343), Double tooth (HP:0011089))		Unknown	Yes (Strabismus (HP:0000486))	Yes (Pericardial effusion (HP:0001698), Heart murmur (HP:0030148))		Yes (Abdominal distention (HP:0003270), Feeding difficulties in infancy (HP:0008872))	No (Cryptorchidism (HP:0000028), Polycystic kidney dysplasia (HP:0000113), Abnormality of the adrenal glands (HP:0000834))	Yes (Pectus excavatum (HP:0000767), Gait disturbance (HP:0001288), Myoclonus (HP:0001336), Joint hypermobility (HP:0001382), Short stature (HP:0004322), Hyperactive deep tendon reflexes (HP:0006801), Excessive femoral anteversion (HP:0012427))	Yes (Eczema (HP:0000964), Nevus (HP:0003764))	Yes (Hypercalcemia (HP:0003072))
Gholson Lyon	New York State Institute for Basic Research in Developmental Disabilities, Jervis Clinic	Male	1 year 5 months	NAA10_unpublished_AT	5100	Permission granted to publish on GestaltMatcher	NAA10_unpublished_Lyon_2020_AT	Germany	NAA10	18-08-2020 16:48:37	NM_003491.3	c.542_551del	p.Glu181Alafs*67	g.	NAA10	X-linked	inherited				P3 - P98	P3 - P98	P3 - P98	P3 - P98	< P3	Unknown	Yes	Yes	Yes	Moderate (Intellectual disability, moderate (HP:0002342))	3		Yes (Delayed speech and language development (HP:0000750), Gait disturbance (HP:0001288), Neonatal hypotonia (HP:0001319), Broad-based gait (HP:0002136), Moderate global developmental delay (HP:0011343))	Yes (Agitation (HP:0000713), Delayed speech and language development (HP:0000750), Repetitive compulsive behavior (HP:0008762), Hair-pulling (HP:0012167))	Yes (Aplasia/Hypoplasia of the corpus callosum (HP:0007370))	Yes (Posteriorly rotated ears (HP:0000358), Low-set ears (HP:0000369), Auricular tag (HP:0030021))	Yes (Hypertelorism (HP:0000316), Long eyelashes (HP:0000527), Horizontal eyebrow (HP:0011228))	Yes (Wide nasal bridge (HP:0000431), Prominent nasal tip (HP:0005274))	Yes (Gingival overgrowth (HP:0000212), High palate (HP:0000218), Retrognathia (HP:0000278), Tented philtrum (HP:0011825))		No (Strabismus (HP:0000486))	Yes (Strabismus (HP:0000486))	Yes (Ventricular hypertrophy (HP:0001714), Pulmonary hypertension (HP:0002092), Primum atrial septal defect (HP:0010445))		Yes (Vomiting (HP:0002013), Constipation (HP:0002019), Feeding difficulties in infancy (HP:0008872), Nasogastric tube feeding in infancy (HP:0011470), Feeding difficulties (HP:0011968))	Yes (Recurrent urinary tract infections (HP:0000010), Cryptorchidism (HP:0000028), Micropenis (HP:0000054))	Yes (Abnormality of the fontanelles or cranial sutures (HP:0000235))	Yes (Mottled pigmentation (HP:0001070), Abnormal elasticity of skin (HP:0010647))	No
Gholson Lyon	New York State Institute for Basic Research in Developmental Disabilities, Jervis Clinic	Female	2 years 5 months	NAA10_unpublished_Lyon_2020_BR	4676	Permission granted to publish on GestaltMatcher	NAA10_unpublished_Lyon_2020_BR	United States	NAA10	15-04-2021 01:41:16	NM_003491.3	c.247C>T	p.Arg083Cys	g.153197863G>A	NAA10	GRCh37	de novo				< P3	< P3	< P3	P3 - P98	P3 - P98	P3 - P98	Yes	Yes	Yes	Unknown	Unknown		Yes (Motor delay (HP:0001270), Generalized hypotonia (HP:0001290), Inability to walk (HP:0002540), Neurodevelopmental delay (HP:0012758), Brachial plexus neuropathy (HP:0045054))	Yes (Irritability (HP:0000737), Poor eye contact (HP:0000817), Drooling (HP:0002307), Severe global developmental delay (HP:0011344))	Yes (Abnormality of the subarachnoid space (HP:0012703))	No	Yes (Hypertelorism (HP:0000316), Downslanted palpebral fissures (HP:0000494), Long eyelashes (HP:0000527), Thick eyebrow (HP:0000574), Prominent epicanthal folds (HP:0007930), Abnormality of the lacrimal duct (HP:0011481))	No	Yes (High palate (HP:0000218), Thin upper lip vermilion (HP:0000219))		Yes (Hearing impairment (HP:0000365), Recurrent otitis media (HP:0000403))	Yes (Astigmatism (HP:0000483), Hyperopic astigmatism (HP:0000484), Esotropia (HP:0000565), Cortical visual impairment (HP:0100704))	No		Yes (Feeding difficulties in infancy (HP:0008872))	No	Yes (Delayed closure of the anterior fontanelle (HP:0001476), Barrel-shaped chest (HP:0001552), Supernumerary ribs (HP:0005815), Lumbar kyphosis (HP:0008454))	Yes (Mottled pigmentation (HP:0001070), Alopecia (HP:0001596))	No
Gholson Lyon	New York State Institute for Basic Research in Developmental Disabilities, Jervis Clinic	Female	5 years 4 months	NAA10_unpublished_Lyon_2020_CHOK	7586	Permission granted to publish on GestaltMatcher	NAA10_unpublished_Lyon_2020_CHOK	United States	NAA10	17-04-2021 20:41:55	NM_003491.3	c.384 T>G	p.Phe128Leu	g.153197526A>C	NAA10	GRCh37	de novo				P3 - P98	P3 - P98	< P3	P3 - P98	P3 - P98	< P3	Yes	Yes	Yes	Severe (Intellectual disability, severe (HP:0010864))	Unknown		Yes (Esotropia (HP:0000565), Delayed speech and language development (HP:0000750), Global developmental delay (HP:0001263), Generalized hypotonia (HP:0001290), Absence seizures (HP:0002121), Generalized myoclonic seizures (HP:0002123), Developmental regression (HP:0002376), Gait apraxia (HP:0010521), Intellectual disability, severe (HP:0010864), Myoclonic atonic seizures (HP:0011170))	Yes (Agitation (HP:0000713), Autism (HP:0000717), Autistic behavior (HP:0000729), Anxiety (HP:0000739), Hyperactivity (HP:0000752), Poor eye contact (HP:0000817), Generalized hypotonia (HP:0001290), Absent speech (HP:0001344), Developmental regression (HP:0002376), Severe expressive language delay (HP:0006863), Severe receptive language delay (HP:0011352), Self-biting (HP:0012169), Self-injurious…	No	No	Yes (Microcephaly (HP:0000252), Astigmatism (HP:0000483), Deeply set eye (HP:0000490), Long eyelashes (HP:0000527), Myopia (HP:0000545), Esotropia (HP:0000565), Exotropia (HP:0000577), Nystagmus (HP:0000639), Large eyes (HP:0001090))	No	No (High palate (HP:0000218))	Short chin (HP:0000331), Facial hypotonia (HP:0000297), Short face (HP:0011219), Broad face (HP:0000283)	No	Yes (Astigmatism (HP:0000483), Myopia (HP:0000545), Esotropia (HP:0000565), Exotropia (HP:0000577), Nystagmus (HP:0000639))	No		Yes (Prolonged neonatal jaundice (HP:0006579), Feeding difficulties in infancy (HP:0008872), Feeding difficulties (HP:0011968))	No	Yes (Microcephaly (HP:0000252), Pes planus (HP:0001763), Short foot (HP:0001773), Scoliosis (HP:0002650))	Yes (Mottled pigmentation (HP:0001070), Prominent fingertip pads (HP:0001212))	No
Gholson Lyon	New York State Institute for Basic Research in Developmental Disabilities, Jervis Clinic	Female	20 years	NAA10_unpublished_Lyon_2020_CT	4680	Permission granted to publish on GestaltMatcher	NAA10_unpublished_Lyon_2020_CT	United States	NAA10	17-04-2021 00:38:21	NM_003491.3	c.384T>G	p.Phe128Leu	g.153197526	NAA10	GRCh37	de novo				< P3	< P3	< P3	< P3 (Short stature (HP:0004322))	P3 - P98	< P3	Yes	Yes	Yes	Severe (Intellectual disability, severe (HP:0010864))	Unknown		Yes (Microcephaly (HP:0000252), Seizures (HP:0001250), Global developmental delay (HP:0001263), Migraine with aura (HP:0002077), Intellectual disability, profound (HP:0002187), Episodic vomiting (HP:0002572), Difficulty standing (HP:0003698))	Yes (Delayed speech and language development (HP:0000750), Poor eye contact (HP:0000817), Absent speech (HP:0001344))	Yes (Microcephaly (HP:0000252), Enlarged cisterna magna (HP:0002280), Aplasia/Hypoplasia of the cerebellar vermis (HP:0006817), Hypodysplasia of the corpus callosum (HP:0006849), Periventricular leukomalacia (HP:0006970), Enlarged hippocampus (HP:0100961))	No	Yes (Strabismus (HP:0000486), Long eyelashes (HP:0000527), Myopia (HP:0000545), Thick eyebrow (HP:0000574), Abnormality of the optic nerve (HP:0000587), Synophrys (HP:0000664), Cortical visual impairment (HP:0100704))	Yes (Prominent nasal tip (HP:0005274))	Yes (Thick upper lip vermilion (HP:0000215), Poor suck (HP:0002033), Drooling (HP:0002307))		No	Yes (Strabismus (HP:0000486), Optic disc pallor (HP:0000543), Myopia (HP:0000545), Cortical visual impairment (HP:0100704))	No		Yes (Episodic vomiting (HP:0002572), Feeding difficulties in infancy (HP:0008872), Gastrostomy tube feeding in infancy (HP:0011471), Feeding difficulties (HP:0011968))	Yes (Functional abnormality of the bladder (HP:0000009), Recurrent urinary tract infections (HP:0000010))	Yes (Abnormality of the thumb (HP:0001172), Tapered finger (HP:0001182), Hip dysplasia (HP:0001385), Short foot (HP:0001773), Scoliosis (HP:0002650))	Yes (Eczema (HP:0000964), Acne (HP:0001061))	Unknown
Gholson Lyon	New York State Institute for Basic Research in Developmental Disabilities, Jervis Clinic	Female	3 years 3 months	unpublished_Lyon	No Photo	No Photo	NAA10_unpublished_Lyon_2020_EC	United States	NAA10	12-08-2020 22:45:50	NM_003491.3	c.247C>T	p.Arg083Cys	g.153197863G>A	NAA10	GRCh37	de novo				< P3	< P3	P3 - P98	< P3	< P3	Unknown	Yes	Yes	Yes	Severe (Intellectual disability, severe (HP:0010864))	3		Yes (Motor delay (HP:0001270), Poor motor coordination (HP:0002275), Inability to walk (HP:0002540), Infantile axial hypotonia (HP:0009062), Severe global developmental delay (HP:0011344))	Yes (Short attention span (HP:0000736), Anxiety (HP:0000739), Delayed speech and language development (HP:0000750), Absent speech (HP:0001344), Repetitive compulsive behavior (HP:0008762), Self-biting (HP:0012169))	Yes (Hypoplasia of the corpus callosum (HP:0002079), Ventriculomegaly (HP:0002119), Periventricular leukomalacia (HP:0006970))	Yes (Low-set ears (HP:0000369), Chronic otitis media (HP:0000389))	Yes (Astigmatism (HP:0000483), Long eyelashes (HP:0000527), Thick eyebrow (HP:0000574), Large eyes (HP:0001090), Cortical visual impairment (HP:0100704))	Yes (Prominent nasal tip (HP:0005274))	No		No	Yes (Astigmatism (HP:0000483), Amblyopia (HP:0000646), Cortical visual impairment (HP:0100704))	No		Yes (Dysphagia (HP:0002015), Gastroesophageal reflux (HP:0002020), Poor appetite (HP:0004396), Feeding difficulties in infancy (HP:0008872), Esophagitis (HP:0100633))	No	Yes (Pectus excavatum (HP:0000767), Scoliosis (HP:0002650), Short stature (HP:0004322))	Yes (Mottled pigmentation (HP:0001070))	No
Gholson Lyon	New York State Institute for Basic Research in Developmental Disabilities, Jervis Clinic	Female	10 years	NAA10_unpublished_Lyon_2020_ED	Photo available, but no consent to publish	50007	NAA10_unpublished_Lyon_2020_ED	United Kingdom	NAA10	11-11-2020 17:46:47	NM_003491.3	c.247C>T	p.Arg083Cys	g.153197863G>A	NAA10	GRCh37	de novo				< P3	< P3	P3 - P98	< P3	< P3	P3 - P98	Yes	Yes	Yes	Moderate (Intellectual disability, moderate (HP:0002342))	unknown		Yes (Gait disturbance (HP:0001288), Neonatal hypotonia (HP:0001319), Moderate global developmental delay (HP:0011343))	Yes (Aggressive behavior (HP:0000718), Short attention span (HP:0000736), Poor eye contact (HP:0000817), Attention deficit hyperactivity disorder (HP:0007018))	Unknown	Yes (Abnormality of the outer ear (HP:0000356))	Yes (Astigmatism (HP:0000483), Hypermetropia (HP:0000540), Thick eyebrow (HP:0000574), Nystagmus (HP:0000639))	Yes (Wide nasal bridge (HP:0000431), Prominent nasal tip (HP:0005274))	No		No	Yes (Astigmatism (HP:0000483), Hypermetropia (HP:0000540), Nystagmus (HP:0000639))	Yes (Bradycardia (HP:0001662), Episodic fatigue (HP:0012431))		Yes (Episodic vomiting (HP:0002572), Feeding difficulties in infancy (HP:0008872), Nasogastric tube feeding in infancy (HP:0011470), Feeding difficulties (HP:0011968))	No	Yes (Superior pectus carinatum (HP:0000917), Toe walking (HP:0040083), Small hand (HP:0200055))	Yes (Mottled pigmentation (HP:0001070))	No
Gholson Lyon	New York State Institute for Basic Research in Developmental Disabilities, Jervis Clinic	Male	1 year	unpublished_Lyon_2020_HW	5108	Permission granted to publish on GestaltMatcher	NAA10_unpublished_Lyon_2020_HW	United Kingdom	NAA10	14-08-2020 21:03:17	NM_003491.3	c.455_458del	p.Thr152Argfs*6	g.	NAA10	GRCh38	inherited				Unknown	Unknown	Unknown	P3 - P98	P3 - P98	Unknown	Yes	Yes	Yes	Severe (Intellectual disability, severe (HP:0010864))	unknown		Yes (Microphthalmia (HP:0000568), Delayed speech and language development (HP:0000750), Global developmental delay (HP:0001263), Generalized hypotonia (HP:0001290), Broad-based gait (HP:0002136), Poor motor coordination (HP:0002275), Inability to walk (HP:0002540))	Yes (Delayed speech and language development (HP:0000750), Absent speech (HP:0001344), Delayed social development (HP:0012434))	Yes (Abnormality of the cerebral cortex (HP:0002538))	Yes (Abnormality of earlobe (HP:0000363), Low-set ears (HP:0000369), Auricular tag (HP:0030021))	Yes (Abnormality of the eyelashes (HP:0000499), Anophthalmia (HP:0000528), Microphthalmia (HP:0000568), Abnormal eye morphology (HP:0012372))	Yes (Wide nasal bridge (HP:0000431), Prominent nasal tip (HP:0005274))	Yes (Abnormality of the tongue (HP:0000157), High palate (HP:0000218), Micrognathia (HP:0000347), Delayed eruption of primary teeth (HP:0000680), High, narrow palate (HP:0002705), Ankyloglossia (HP:0010296))		Yes (Unilateral deafness (HP:0009900))	Yes (Blindness (HP:0000618), Cortical visual impairment (HP:0100704))	Yes (Ventricular septal defect (HP:0001629), Patent ductus arteriosus (HP:0001643), Tachycardia (HP:0001649), Supraventricular tachycardia (HP:0004755), Abnormality of the vena cava (HP:0005345), Primum atrial septal defect (HP:0010445))		Yes (Feeding difficulties in infancy (HP:0008872), Feeding difficulties (HP:0011968), Chronic constipation (HP:0012450))	Yes (Cryptorchidism (HP:0000028), Micropenis (HP:0000054))	Yes (Abnormality of the hip joint (HP:0001384))	No	Yes (Adrenal gland agenesis (HP:0011743))
Gholson Lyon	New York State Institute for Basic Research in Developmental Disabilities, Jervis Clinic	Female	4.5 years	unpublished_Lyon_2020_JXL	Photo available, but no consent to publish	50008	NAA10_unpublished_Lyon_2020_JXL	China	NAA10	09-12-2020 22:52:08	NM_003491.3	c.247C>T	p.Arg083Cys	g.153197863G>A	NAA10	X-linked	de novo				Unknown	Unknown	Unknown	Unknown	Unknown	Unknown	Yes	Yes	Yes	Severe (Intellectual disability, severe (HP:0010864))	3		Yes (Delayed gross motor development (HP:0002194), Difficulty walking (HP:0002355), Delayed fine motor development (HP:0010862), Severe global developmental delay (HP:0011344))	Yes (Poor eye contact (HP:0000817), Absent speech (HP:0001344), Intellectual disability, profound (HP:0002187))	Yes (Periventricular leukomalacia (HP:0006970), Hypointensity of cerebral white matter on MRI (HP:0007103))	No	Yes (Downslanted palpebral fissures (HP:0000494), Long eyelashes (HP:0000527), Thick eyebrow (HP:0000574))	Yes (Wide nasal base (HP:0012810))	Yes (Abnormality of mouth shape (HP:0011338))		No	Yes (Hyperopic astigmatism (HP:0000484))	Yes (Patent ductus arteriosus (HP:0001643), Patent foramen ovale (HP:0001655))		Yes (Feeding difficulties (HP:0011968))	No	No	Yes (Hirsutism (HP:0001007), Mottled pigmentation (HP:0001070))	No
Gholson Lyon	New York State Institute for Basic Research in Developmental Disabilities, Jervis Clinic	Female	6 years	NAA10_unpublished_Lyon_2020_KG	4701	Permission granted to publish on GestaltMatcher	NAA10_unpublished_Lyon_2020_KG	United States	NAA10	01-09-2020 23:11:55	NM_003491.3	c.247C>T	p.Arg083Cys	g.153197863G>A	NAA10	GRCh37	de novo				Unknown	Unknown	Unknown	< P3	< P3	< P3	Yes	Yes	Yes	Moderate (Intellectual disability, moderate (HP:0002342))	3		Yes (Microcephaly (HP:0000252), Seizures (HP:0001250), Poor coordination (HP:0002370), Poor fine motor coordination (HP:0007010), Pain insensitivity (HP:0007021), Moderate global developmental delay (HP:0011343))	Yes (Delayed speech and language development (HP:0000750), Hyperactivity (HP:0000752), Attention deficit hyperactivity disorder (HP:0007018), Impulsivity (HP:0100710))	Unknown	Yes (Low-set ears (HP:0000369))	Yes (Thick eyebrow (HP:0000574), Exotropia (HP:0000577), Amblyopia (HP:0000646), Unilateral strabismus (HP:0010877))	Yes (Abnormality of the nasal bridge (HP:0000422), Broad nasal tip (HP:0000455))	Yes (Dental malocclusion (HP:0000689), High, narrow palate (HP:0002705), Tented philtrum (HP:0011825))		No	Yes (Strabismus (HP:0000486), Exotropia (HP:0000577), Amblyopia (HP:0000646), Extension of hair growth on temples to lateral eyebrow (HP:0005325))	Yes (Ventricular septal defect (HP:0001629), Cardiomyopathy (HP:0001638), Subaortic stenosis (HP:0001682), Cardiac arrest (HP:0001695), Supraventricular tachycardia (HP:0004755), Abnormality of the atrial septum (HP:0011994))		Yes (Poor suck (HP:0002033), Bowel incontinence (HP:0002607), Feeding difficulties in infancy (HP:0008872))	Yes (Localized hirsutism (HP:0009889))	Yes (Microcephaly (HP:0000252), Short stature (HP:0004322), Toe walking (HP:0040083))	Yes (Thin skin (HP:0000963), Mottled pigmentation (HP:0001070))	Yes (Hirsutism (HP:0001007))
Gholson Lyon	New York State Institute for Basic Research in Developmental Disabilities, Jervis Clinic	Female	2 years	Unpublished_Lyon_2020_LC	5107	Permission granted to publish on GestaltMatcher	NAA10_Unpublished_Lyon_2020_LC	Canada	NAA10	30-09-2020 21:16:27	NM_003491.3	c.367T>C	p.Ser123Pro	g.153197543A>G	NAA10	GRCh37	de novo				Unknown	Unknown	Unknown	Unknown	P3 - P98	Unknown	Yes	Yes	Yes	Unknown	Unknown		Yes (Gait disturbance (HP:0001288), Absent speech (HP:0001344), Severe global developmental delay (HP:0011344))	Yes (Aggressive behavior (HP:0000718), Stereotypic behavior (HP:0000733), Short attention span (HP:0000736), Delayed speech and language development (HP:0000750), Hyperactivity (HP:0000752), Poor eye contact (HP:0000817), Absent speech (HP:0001344), Expressive language delay (HP:0002474), Attention deficit hyperactivity disorder (HP:0007018), Receptive language delay (HP:0010863), Head-banging (H…	No	Yes (Auricular pit (HP:0030025))	Yes (Strabismus (HP:0000486), Long eyelashes (HP:0000527), Amblyopia (HP:0000646))	Yes (Wide nasal bridge (HP:0000431), Prominent nasal tip (HP:0005274))	Yes (Abnormality of the tongue (HP:0000157), Abnormality of the lip (HP:0000159), High palate (HP:0000218), Retrognathia (HP:0000278), Full cheeks (HP:0000293), Micrognathia (HP:0000347), Ankyloglossia (HP:0010296))		No	Yes (Strabismus (HP:0000486), Amblyopia (HP:0000646), Abnormality of the optic disc (HP:0012795))	No		Yes (Feeding difficulties in infancy (HP:0008872), Nasogastric tube feeding in infancy (HP:0011470))	No	Yes (Pectus excavatum (HP:0000767), Pes planus (HP:0001763))	Yes (Thin skin (HP:0000963), Mottled pigmentation (HP:0001070))	No
Gholson Lyon	New York State Institute for Basic Research in Developmental Disabilities, Jervis Clinic	Female	5 years	NAA10_unpublished_Lyon_2020_LM	4702	Permission granted to publish on GestaltMatcher	NAA10_unpublished_Lyon_2020_LM	United States	NAA10	21-08-2020 22:14:32	NM_003491.3	c.247C>T	p.Arg083Cys	g.153197863G>A	NAA10	X-linked	de novo				< P3	< P3	< P3	< P3	< P3	< P3	Yes	Yes	Yes	Severe (Intellectual disability, severe (HP:0010864))	IQ40		Yes (Seizures (HP:0001250), Motor delay (HP:0001270), Generalized hypotonia (HP:0001290), Gait imbalance (HP:0002141), Poor fine motor coordination (HP:0007010), Severe global developmental delay (HP:0011344))	Yes (Absent speech (HP:0001344), Intellectual disability, profound (HP:0002187), Moderate global developmental delay (HP:0011343))	Yes (Hypoplasia of the corpus callosum (HP:0002079), Cerebral cortical atrophy (HP:0002120), Widened subarachnoid space (HP:0012704))	Yes (Low-set ears (HP:0000369), Preauricular pit (HP:0004467))	Yes (Hypertelorism (HP:0000316), Astigmatism (HP:0000483), Deeply set eye (HP:0000490), Abnormality of vision (HP:0000504), Ptosis (HP:0000508), Long eyelashes (HP:0000527), Myopia (HP:0000545), Microphthalmia (HP:0000568), Upslanted palpebral fissure (HP:0000582), Abnormality of the pupil (HP:0000615), Aplasia/Hypoplasia affecting the eye (HP:0008056), Prominent eyelashes (HP:0011231), Optic ner…	Yes (Wide nasal bridge (HP:0000431), Anteverted nares (HP:0000463), Prominent nasal tip (HP:0005274))	Yes (High palate (HP:0000218), Smooth philtrum (HP:0000319))		Yes (Low-set ears (HP:0000369), Otitis media (HP:0000388))	Yes (Astigmatism (HP:0000483), Ptosis (HP:0000508), Myopia (HP:0000545), Optic nerve aplasia (HP:0012521), Cortical visual impairment (HP:0100704))	No		Yes (Gastroesophageal reflux (HP:0002020), Projectile vomiting (HP:0002587), Feeding difficulties in infancy (HP:0008872), Feeding difficulties (HP:0011968), Fatigable weakness of swallowing muscles (HP:0030195))	No	Yes (Brachycephaly (HP:0000248), Microcephaly (HP:0000252), Torticollis (HP:0000473), Sacral dimple (HP:0000960), Neonatal hypotonia (HP:0001319), Plagiocephaly (HP:0001357), Craniosynostosis (HP:0001363), Delayed closure of the anterior fontanelle (HP:0001476), Short stature (HP:0004322), Deep palmar crease (HP:0006191), Small hand (HP:0200055))	Yes (Mottled pigmentation (HP:0001070), Excessive wrinkled skin (HP:0007392))	Yes (Premature thelarche (HP:0010314))
Gholson Lyon	New York State Institute for Basic Research in Developmental Disabilities, Jervis Clinic	Female	12	NAA10_unpublished_Lyon_2020_LS	7587	Permission granted to publish on GestaltMatcher	NAA10_unpublished_Lyon_2020_LS	United States	NAA10	12-02-2022 18:53:24	NM_003491.3	c.384T>G	p.Phe128Leu	c.384 T>G in exon 6 in the NAAI0 gene	NAA10	GRch37	de novo				Unknown	P3 - P98	Unknown	Unknown	P3 - P98	Unknown	Yes	Yes	Yes	Unknown	unknown		Yes (Microcephaly (HP:0000252), Global developmental delay (HP:0001263), Exaggerated startle response (HP:0002267), Episodic generalized hypotonia (HP:0006852))	No	Yes (Delayed CNS myelination (HP:0002188))	No	Yes (Downslanted palpebral fissures (HP:0000494), Thick eyebrow (HP:0000574), Prominent epicanthal folds (HP:0007930))	Unknown	Yes (Abnormality of the teeth (HP:0000164))		Yes (Hearing abnormality (HP:0000364))	No	No		Yes (Constipation (HP:0002019))	No	Yes (Pectus excavatum of inferior sternum (HP:0000915), Tapered finger (HP:0001182), Gait disturbance (HP:0001288), Hip dysplasia (HP:0001385))	Yes (Eczema (HP:0000964), Abnormal hair whorl (HP:0010721))	No
Gholson Lyon	New York State Institute for Basic Research in Developmental Disabilities, Jervis Clinic	Female	4 years	NAA10_unpublished_Lyon_2020_ND	7588	Permission granted to publish on GestaltMatcher	NAA10_unpublished_Lyon_2020_ND	United Kingdom	NAA10	30-10-2020 19:38:55	NM_003491.3	c.247C>T	p.Arg083Cys	g.153197863G>A	NAA10	GRCh37	de novo				P3 - P98	P3 - P98	P3 - P98	P3 - P98	Unknown	Unknown	Yes	Yes		Moderate (Intellectual disability, moderate (HP:0002342))	unknown		Yes (Neonatal hypotonia (HP:0001319))	Yes (Aggressive behavior (HP:0000718), Poor eye contact (HP:0000817), Attention deficit hyperactivity disorder (HP:0007018), Moderate global developmental delay (HP:0011343))	No	Yes (Low-set ears (HP:0000369))	Yes (Myopia (HP:0000545), Thick eyebrow (HP:0000574), Large eyes (HP:0001090), Prominent eyelashes (HP:0011231))	Yes (Wide nasal bridge (HP:0000431), Anteverted nares (HP:0000463), Prominent nasal tip (HP:0005274))	Yes (High palate (HP:0000218), Ankyloglossia (HP:0010296))		No	Yes (Myopia (HP:0000545), Optic neuropathy (HP:0001138))	No		Yes (Dysphagia (HP:0002015), Feeding difficulties in infancy (HP:0008872))	No	Yes (Short stature (HP:0004322))	Yes (Mottled pigmentation (HP:0001070), Coarse hair (HP:0002208))	No
Gholson Lyon	New York State Institute for Basic Research in Developmental Disabilities, Jervis Clinic	Female	8 years	NAA10_unpublished_Lyon_2020_RC	No Photo	No Photo	NAA10_unpublished_Lyon_2020_RC	United States	NAA10	31-08-2020 21:16:04	NM_003491.3	c.247C>T	p.Arg083Cys	g.153107863G>A	NAA10	X-linked	de novo				P3 - P98	P3 - P98	P3 - P98	P3 - P98	P3 - P98	P3 - P98	Yes	Yes	Yes	Mild (Intellectual disability, mild (HP:0001256))	IQ62		Yes (Hemiparesis (HP:0001269), Poor motor coordination (HP:0002275), Spina bifida occulta (HP:0003298), Poor fine motor coordination (HP:0007010), Generalized neonatal hypotonia (HP:0008935), Mild global developmental delay (HP:0011342), Moderate global developmental delay (HP:0011343), Toe walking (HP:0040083))	Yes (Short attention span (HP:0000736), Delayed speech and language development (HP:0000750), Hyperactivity (HP:0000752), Attention deficit hyperactivity disorder (HP:0007018), Repetitive compulsive behavior (HP:0008762), Dysgraphia (HP:0010526), Impulsivity (HP:0100710))	Yes (Hypoplasia of the corpus callosum (HP:0002079), Periventricular leukomalacia (HP:0006970), Aplasia/Hypoplasia of the cerebral white matter (HP:0012429), Abnormality of lateral ventricle (HP:0030047))	Yes (Low-set ears (HP:0000369), Blocked Eustachian tube (HP:0040269))	Yes (Long eyelashes (HP:0000527), Thick eyebrow (HP:0000574), Exotropia (HP:0000577), Amblyopia (HP:0000646), Unilateral strabismus (HP:0010877))	No	Yes (Carious teeth (HP:0000670), Abnormality of the dental root (HP:0006486))		No	Yes (Astigmatism (HP:0000483), Strabismus (HP:0000486), Exotropia (HP:0000577), Amblyopia (HP:0000646))	No		Yes (Bowel incontinence (HP:0002607))	Yes (Hydronephrosis (HP:0000126), Renal artery stenosis (HP:0001920))	Yes (Torticollis (HP:0000473), Hip dysplasia (HP:0001385), Frequent falls (HP:0002359), Spina bifida occulta (HP:0003298), Generalized neonatal hypotonia (HP:0008935), Toe walking (HP:0040083))	No	Unknown
Gholson Lyon	New York State Institute for Basic Research in Developmental Disabilities, Jervis Clinic	Female	3 years 8 mnths	NAA10_unpublished_Lyon_2020_RM	4704	Permission granted to publish on GestaltMatcher	NAA10_unpublished_Lyon_2020_RM	United States	NAA10	11-08-2020 20:20:19	NM_003491.3	c.247C>T	p.Arg083Cys	g.153197863G>A	NAA10	GRCh37	de novo				< P3	< P3	< P3	< P3	< P3	< P3	Yes	Yes	Yes	Severe (Intellectual disability, severe (HP:0010864))	unknown		Yes (Delayed speech and language development (HP:0000750), Gait disturbance (HP:0001288), Poor motor coordination (HP:0002275), Poor fine motor coordination (HP:0007010), Severe global developmental delay (HP:0011344), Toe walking (HP:0040083))	Yes (Short attention span (HP:0000736), Poor eye contact (HP:0000817), Intellectual disability (HP:0001249), Absent speech (HP:0001344), Expressive language delay (HP:0002474), Sensory impairment (HP:0003474), Repetitive compulsive behavior (HP:0008762), Receptive language delay (HP:0010863))	Yes (Hypoplasia of the corpus callosum (HP:0002079), Abnormality of the cerebral white matter (HP:0002500), Periventricular leukomalacia (HP:0006970))	Yes (Low-set ears (HP:0000369), Chronic otitis media (HP:0000389))	Yes (Long eyelashes (HP:0000527), Myopia (HP:0000545), Thick eyebrow (HP:0000574))	Yes (Wide nasal bridge (HP:0000431), Anteverted nares (HP:0000463), Prominent nasal tip (HP:0005274), Increased size of nasopharyngeal adenoids (HP:0040261))	Yes (Tented philtrum (HP:0011825), Tongue thrusting (HP:0100703))		No	Yes (Astigmatism (HP:0000483), Myopia (HP:0000545), Impaired convergence (HP:0000619))	Yes (Abnormality of the pulmonary valve (HP:0001641), Tricuspid regurgitation (HP:0005180))		Yes (Dysphagia (HP:0002015), Gastroesophageal reflux (HP:0002020), Feeding difficulties in infancy (HP:0008872), Esophagitis (HP:0100633))	No	Yes (Microcephaly (HP:0000252), Gait disturbance (HP:0001288), Pes planus (HP:0001763), Short foot (HP:0001773), Short stature (HP:0004322), Toe walking (HP:0040083))	Yes (Atopic dermatitis (HP:0001047), Mottled pigmentation (HP:0001070), Sparse anterior scalp hair (HP:0004768))	No
Gholson Lyon	New York State Institute for Basic Research in Developmental Disabilities, Jervis Clinic	Female	3 years 8 months	NAA10_unpublished_Lyon_2020_ZP	5106	Permission granted to publish on GestaltMatcher	NAA10_unpublished_Lyon_2020_ZP	United Kingdom	NAA10	14-09-2020 22:38:20	NM_003491.3	c.384T>G	p.Phe128Leu	g.153197526	NAA10	X-linked	de novo				P3 - P98	P3 - P98	< P3	P3 - P98	P3 - P98	< P3	Yes	Yes	Yes	Severe (Intellectual disability, severe (HP:0010864))	unknown		Yes (Seizures (HP:0001250), Motor delay (HP:0001270), Absence seizures (HP:0002121), Absent Achilles reflex (HP:0003438), Generalized neonatal hypotonia (HP:0008935), Muscular hypotonia of the trunk (HP:0008936), Severe global developmental delay (HP:0011344), Cerebral palsy (HP:0100021))	Yes (Irritability (HP:0000737))	Yes (Hypoplasia of the corpus callosum (HP:0002079), Periventricular leukomalacia (HP:0006970))	No	Yes (Astigmatism (HP:0000483), Strabismus (HP:0000486), Blindness (HP:0000618), Cortical visual impairment (HP:0100704))	Yes (Wide nasal bridge (HP:0000431), Broad nasal tip (HP:0000455))	Yes (Long upper lip (HP:0011341))		No	Yes (Cortical visual impairment (HP:0100704))	Yes (Sinus tachycardia (HP:0011703), Episodic fatigue (HP:0012431))		Yes (Constipation (HP:0002019), Gastroesophageal reflux (HP:0002020), Aspiration (HP:0002835), Feeding difficulties in infancy (HP:0008872), Feeding difficulties (HP:0011968))	No	Yes (Pectus excavatum (HP:0000767), Generalized hypotonia (HP:0001290), Scoliosis (HP:0002650))	Yes (Eczema (HP:0000964))	No
Gholson Lyon	New York State Institute for Basic Research in Developmental Disabilities, Jervis Clinic	Male	10 months 8 days	NAA10_unpublished_Lyon_2020_ZT	4706	Permission granted to publish on GestaltMatcher	NAA10_unpublished_Lyon_2020_ZT	United States	NAA10	11-09-2020 22:08:33	NM_003491.3	c.247C>T	p.Arg083Cys	g.153197863G>A	NAA10	GRCh37	de novo				< P3	P3 - P98	P3 - P98	< P3	P3 - P98	Unknown	Yes	Yes	Yes	Severe (Intellectual disability, severe (HP:0010864))	Unknown		Yes (Motor delay (HP:0001270), Stroke (HP:0001297), Neonatal hypotonia (HP:0001319), Dystonia (HP:0001332), Severe global developmental delay (HP:0011344))	Yes (Delayed speech and language development (HP:0000750), Poor eye contact (HP:0000817), Absent speech (HP:0001344))	Yes (Hydrocephalus (HP:0000238), Stroke (HP:0001297), Ventriculomegaly (HP:0002119), Intracranial hemorrhage (HP:0002170), Periventricular leukomalacia (HP:0006970), Widened subarachnoid space (HP:0012704))	Yes (Low-set ears (HP:0000369))	Yes (Hypertelorism (HP:0000316), Prominent forehead (HP:0011220))	Yes (Prominent nasal tip (HP:0005274))	Yes (High palate (HP:0000218), Full cheeks (HP:0000293), Short chin (HP:0000331), Long philtrum (HP:0000343), Tented philtrum (HP:0011825))		Unknown	Unknown	Yes (Ventricular septal defect (HP:0001629), Atria septal defect (HP:0001631), Cardiomegaly (HP:0001640), Cardiac arrest (HP:0001695), Abnormal thrombosis (HP:0001977), Pulmonary artery dilatation (HP:0004927), Arterial stenosis (HP:0100545))		Yes (Dysphagia (HP:0002015), Abnormality of the esophagus (HP:0002031), Poor suck (HP:0002033), Recurrent aspiration pneumonia (HP:0002100), Esophageal stenosis (HP:0010450), Nasogastric tube feeding in infancy (HP:0011470), Gastrostomy tube feeding in infancy (HP:0011471))	Yes (Micropenis (HP:0000054))	Yes (Short foot (HP:0001773), Frontal bossing (HP:0002007), Short stature (HP:0004322), Short lower limbs (HP:0006385), Severe short-limb dwarfism (HP:0008890), Broad distal phalanx of the toes (HP:0010186), 2-4 finger syndactyly (HP:0010709), Prominent forehead (HP:0011220))	Yes (Abnormality of the skin (HP:0000951), Mottled pigmentation (HP:0001070), Sparse anterior scalp hair (HP:0004768))	No
Gholson Lyon	New York State Institute for Basic Research in Developmental Disabilities, Jervis Clinic	Female	7 years	NAA10_unpublished_Lyon_2021_AGR	7589	Permission granted to publish on GestaltMatcher	NAA10_unpublished_Lyon_2021_AGR	France	NAA10	27-01-2021 21:45:20	NM_003491.3	c.247C>T	p.Arg083Cys	g.153197863	NAA10	X-linked	de novo				P3 - P98	P3 - P98	Unknown	< P3	< P3	Unknown	Yes	Yes	Yes	Mild (Intellectual disability, mild (HP:0001256))	unknown		Yes (Delayed speech and language development (HP:0000750), Intellectual disability, mild (HP:0001256), Motor delay (HP:0001270), Poor fine motor coordination (HP:0007010))	Yes (Hyperactivity (HP:0000752))	No	Yes (Low-set ears (HP:0000369))	Yes (Strabismus (HP:0000486), Long eyelashes (HP:0000527), Large eyes (HP:0001090))	Yes (Wide nasal bridge (HP:0000431), Broad nasal tip (HP:0000455))	Yes (Thin upper lip vermilion (HP:0000219))		No	Yes (Strabismus (HP:0000486))	No		Yes (Feeding difficulties (HP:0011968))	No	Yes (Slender build (HP:0001533), Short stature (HP:0004322))	Yes (Dry skin (HP:0000958), Sparse hair (HP:0008070))	Unknown (Growth hormone deficiency (HP:0000824))
Gholson Lyon	New York State Institute for Basic Research in Developmental Disabilities, Jervis Clinic	Female	27 years	NAA10_unpublished_Lyon_2021_AP	4673	Permission granted to publish on GestaltMatcher	NAA10_unpublished_lyon_2021_AP	United Kingdom	NAA10	12-03-2021 19:05:52	NM_003491.3	c.247C>T	p.Arg083Cys	g.153197863G>A	NAA10	DDD	inherited				Unknown	P3 - P98	Unknown	< P3	P3 - P98	Unknown	Yes	Yes	Yes	Severe (Intellectual disability, severe (HP:0010864))	unknown		Yes (Seizures (HP:0001250), Motor delay (HP:0001270), Gait disturbance (HP:0001288), Generalized hypotonia (HP:0001290), Generalized neonatal hypotonia (HP:0008935), Delayed fine motor development (HP:0010862), Severe global developmental delay (HP:0011344))	Yes (Agitation (HP:0000713), Anxiety (HP:0000739), Low frustration tolerance (HP:0000744), Absent speech (HP:0001344), Developmental regression (HP:0002376))	Yes (Aplasia/Hypoplasia of the corpus callosum (HP:0007370), Cerebral white matter hypoplasia (HP:0012430))	No	Yes (Hypertelorism (HP:0000316), Deeply set eye (HP:0000490), Downslanted palpebral fissures (HP:0000494), Long eyelashes (HP:0000527), Horizontal eyebrow (HP:0011228))	Yes (Wide nasal bridge (HP:0000431), Broad nasal tip (HP:0000455))	Yes (Wide mouth (HP:0000154), Thin upper lip vermilion (HP:0000219), Crowded maxillary incisors (HP:0006333))		No	No	Yes (Prolonged QT interval (HP:0001657), Arrhythmia (HP:0011675))		Yes (Dysphagia (HP:0002015), Gastroesophageal reflux (HP:0002020), Episodic vomiting (HP:0002572), Feeding difficulties in infancy (HP:0008872), Feeding difficulties (HP:0011968))	Yes (Menorrhagia (HP:0000132))	Yes (Slender finger (HP:0001238), Slender build (HP:0001533), Short foot (HP:0001773), Scoliosis (HP:0002650), Short stature (HP:0004322), Small hand (HP:0200055))	Yes (Mottled pigmentation (HP:0001070))	Unknown
Gholson Lyon	New York State Institute for Basic Research in Developmental Disabilities, Jervis Clinic	Female	38 years	NAA10_Unpublished_Lyon_2021_HR	7562	Permission granted to publish on GestaltMatcher	NAA10_Unpublished_Lyon_2021_HR	United States	NAA10	01-07-2021 21:48:17	NM_003491.3	c.440T>C	p.Met147Thr	g.	NAA10	GRCh37	de novo				P3 - P98	P3 - P98	< P3 (Congenital microcephaly (HP:0011451))	P3 - P98	P3 - P98	Unknown	Yes	Yes	Yes	Severe (Intellectual disability, severe (HP:0010864))	IQ40		Yes (Delayed speech and language development (HP:0000750), Gait disturbance (HP:0001288), Generalized hypotonia (HP:0001290), Myoclonus (HP:0001336), Poor coordination (HP:0002370), Repetitive compulsive behavior (HP:0008762), Severe global developmental delay (HP:0011344))	Yes (Obsessive-compulsive behavior (HP:0000722), Hyperactivity (HP:0000752), Attention deficit hyperactivity disorder (HP:0007018), Motor tics (HP:0100034), Phonic tics (HP:0100035), Impulsivity (HP:0100710))	Yes (Colpocephaly (HP:0030048))	Yes (Low-set, posteriorly rotated ears (HP:0000368))	Yes (Strabismus (HP:0000486), Keratoconus (HP:0000563), Exotropia (HP:0000577), Blindness (HP:0000618), Almond-shaped palpebral fissure (HP:0007874))	Yes (Prominent nasal tip (HP:0005274), Wide nasal base (HP:0012810))	Yes (Pursed lips (HP:0000205), Short philtrum (HP:0000322), Widely spaced teeth (HP:0000687))	Short chin (HP:0000331), Flat occiput (HP:0005469), Coarse facial features (HP:0000280)	No	Yes (Strabismus (HP:0000486), Myopia (HP:0000545), Exotropia (HP:0000577), Blindness (HP:0000618))	Yes (Heart murmur (HP:0030148))		Yes (Gastroesophageal reflux (HP:0002020), Abdominal pain (HP:0002027), Poor suck (HP:0002033), Episodic vomiting (HP:0002572), Feeding difficulties in infancy (HP:0008872), Feeding difficulties (HP:0011968), Chronic constipation (HP:0012450))	No	Yes (Hip dysplasia (HP:0001385), Pes planus (HP:0001763), Short foot (HP:0001773), Dysphagia (HP:0002015), Kyphosis (HP:0002808), Lumbar hyperlordosis (HP:0002938), Abnormality of the palmar creases (HP:0010490), Ankle clonus (HP:0011448), Small hand (HP:0200055))	Yes (Low anterior hairline (HP:0000294), Cutis marmorata (HP:0000965), Mottled pigmentation (HP:0001070), Coarse hair (HP:0002208))	No
Gholson Lyon	New York State Institute for Basic Research in Developmental Disabilities, Jervis Clinic	Male	8 years 6months	NAA10_Unpublished_Lyon_2021_HVR	7591	Permission granted to publish on GestaltMatcher	NAA10_Unpublished_Lyon_2021_HVR	Brazil	NAA10	22-06-2021 00:11:06	NM_003491.3	c.445C>T	p.Arg149Trp	g.153930789	NAA10	GRCh37	de novo				< P3	< P3	< P3	P3 - P98	P3 - P98	P3 - P98	Yes	Yes	Yes	Moderate (Intellectual disability, moderate (HP:0002342))	58		Yes (Delayed speech and language development (HP:0000750), Global developmental delay (HP:0001263), Motor delay (HP:0001270), Frequent falls (HP:0002359), Poor coordination (HP:0002370), Generalized neonatal hypotonia (HP:0008935))	Yes (Autism (HP:0000717), Aggressive behavior (HP:0000718), Short attention span (HP:0000736), Low frustration tolerance (HP:0000744), Hyperactivity (HP:0000752), Attention deficit hyperactivity disorder (HP:0007018), Socially inappropriate behavior (HP:0030220))	Yes (Hypoplasia of the corpus callosum (HP:0002079))	Yes (Protruding ear (HP:0000411), Long ear (HP:0400004))	Yes (Long eyelashes (HP:0000527), Large eyes (HP:0001090), Horizontal eyebrow (HP:0011228), Prominent eyelashes (HP:0011231))	Yes (Wide nasal bridge (HP:0000431))	No		No	No	Yes (Tachycardia (HP:0001649))		Yes (Vomiting (HP:0002013), Gastroesophageal reflux (HP:0002020), Poor suck (HP:0002033), Feeding difficulties in infancy (HP:0008872), Food intolerance (HP:0012537), Cow milk allergy (HP:0100327))	Yes (Urinary incontinence (HP:0000020))	Yes (Hyperextensibility of the finger joints (HP:0001187), Overlapping toe (HP:0001845))	No	No
Gholson Lyon	New York State Institute for Basic Research in Developmental Disabilities, Jervis Clinic	Female	3 years	unpublished_Lyon_2021_MP	4687	Permission granted to publish on GestaltMatcher	NAA10_unpublished_Lyon_2021_MP	Canada	NAA10	04-02-2021 22:30:02	NM_003491.3	c.383T>C	p.Phe128Ser	g.X;153197527	NAA10	GRCh37	de novo				< P3	< P3	< P3	P3 - P98	P3 - P98	Unknown	Yes	Yes	Yes	Moderate (Intellectual disability, moderate (HP:0002342))	3		Yes (Delayed speech and language development (HP:0000750), Gait disturbance (HP:0001288), Gait imbalance (HP:0002141), Frequent falls (HP:0002359), Expressive language delay (HP:0002474), Poor fine motor coordination (HP:0007010), Moderate global developmental delay (HP:0011343))	Yes (Aggressive behavior (HP:0000718), Hyperactivity (HP:0000752), Impaired visuospatial constructive cognition (HP:0010794), Moderate global developmental delay (HP:0011343))	Yes (Hypointensity of cerebral white matter on MRI (HP:0007103), Cerebral white matter atrophy (HP:0012762))	No	Yes (Hypertelorism (HP:0000316), Astigmatism (HP:0000483), Large eyes (HP:0001090), Prominent eyelashes (HP:0011231))	Yes (Wide nasal bridge (HP:0000431), Broad nasal tip (HP:0000455), Anteverted nares (HP:0000463))	No		No	Yes (Astigmatism (HP:0000483))	No		Yes (Feeding difficulties in infancy (HP:0008872))	Yes (Enlarged kidneys (HP:0000105), Dilatation of the renal pelvis (HP:0010946), Abnormal levels of creatine kinase in blood (HP:0040081))	Yes (Large fontanelles (HP:0000239), Pes cavus (HP:0001761), Abnormality of long bone morphology (HP:0011314), Toe walking (HP:0040083))	Yes (Dry skin (HP:0000958))	No
Gholson Lyon	New York State Institute for Basic Research in Developmental Disabilities, Jervis Clinic	Female	13 years 6 months	NAA10_Unpublished_Lyon_2021_OV	7341	Permission granted to publish on GestaltMatcher	NAA10_Unpublished_Lyon_2021_OV	Finland	NAA10	04-03-2021 21:02:24	NM_003491.3	c.0247C>T	p.Arg083Cys	g.153197863G>A	NAA10	GRCh38	de novo				< P3	< P3	Unknown	P3 - P98	P3 - P98	Unknown	Yes	Yes		Severe (Intellectual disability, severe (HP:0010864))	unknown		Yes (Gait disturbance (HP:0001288), Attention deficit hyperactivity disorder (HP:0007018), Generalized neonatal hypotonia (HP:0008935), Severe global developmental delay (HP:0011344))	Yes (Delayed speech and language development (HP:0000750), Poor eye contact (HP:0000817), Absent speech (HP:0001344), Abnormal aggressive, impulsive or violent behavior (HP:0006919))	Yes (Aplasia/Hypoplasia of the corpus callosum (HP:0007370), Cerebral white matter hypoplasia (HP:0012430))	No	Yes (Hypertelorism (HP:0000316), Long eyelashes (HP:0000527), Severe Myopia (HP:0011003), Cortical visual impairment (HP:0100704))	Yes (Wide nasal bridge (HP:0000431), Prominent nasal tip (HP:0005274))	Yes (Thick upper lip vermilion (HP:0000215), Short philtrum (HP:0000322))		No	Yes (Strabismus (HP:0000486), Severe Myopia (HP:0011003))	Yes (Tachycardia (HP:0001649))		Yes (Dysphagia (HP:0002015), Feeding difficulties in infancy (HP:0008872), Feeding difficulties (HP:0011968))	Yes (Precocious puberty (HP:0000826))	Yes (Gait disturbance (HP:0001288), Toe walking (HP:0040083))	No	Yes (Precocious puberty in females (HP:0010465))
Gholson Lyon	New York State Institute for Basic Research in Developmental Disabilities, Jervis Clinic	Female	6 months 2 weeks	NAA10_unpublished_Lyon_2021_PA	Photo available, but no consent to publish	50009	NAA10_unpublished_Lyon_2021_PA	United Kingdom	NAA10	25-01-2021 22:57:27	NM_003491.3	c.092A>G	p.Tyr031Cys	g.153199858	NAA10	GRCh38/Hg19	de novo				Unknown	P3 - P98	Unknown	P3 - P98	P3 - P98	P3 - P98	Yes	Yes	Yes	Severe (Intellectual disability, severe (HP:0010864))	unknown		Yes (Delayed cranial suture closure (HP:0000270), Gait disturbance (HP:0001288), Neonatal hypotonia (HP:0001319), Ventriculomegaly (HP:0002119), Poor coordination (HP:0002370), Severe global developmental delay (HP:0011344))	Unknown	Yes (Ventriculomegaly (HP:0002119), Periventricular leukomalacia (HP:0006970))	Yes (Low-set ears (HP:0000369), Bilateral sensorineural hearing impairment (HP:0008619))	Yes (Hypertelorism (HP:0000316), Downslanted palpebral fissures (HP:0000494), Long eyelashes (HP:0000527), Thick eyebrow (HP:0000574), Horizontal eyebrow (HP:0011228))	Yes (Wide nasal bridge (HP:0000431), Prominent nasal tip (HP:0005274))	Yes		Yes (Bilateral sensorineural hearing impairment (HP:0008619))	No	Yes (Prolonged QT interval (HP:0001657), Ventricular hypertrophy (HP:0001714))		Yes (Hepatosplenomegaly (HP:0001433), Laryngomalacia (HP:0001601), Dysphagia (HP:0002015), Gastroesophageal reflux (HP:0002020), Feeding difficulties in infancy (HP:0008872), Nasogastric tube feeding in infancy (HP:0011470))	Yes (Abnormality of the ureter (HP:0000069), Abnormality of the kidney (HP:0000077), Ureter duplex (HP:0012572))	Yes (Slender finger (HP:0001238), Broad toe (HP:0001837))	Yes (Hypoplastic toenails (HP:0001800))	Yes (Neonatal hypoglycemia (HP:0001998))
Gholson Lyon	New York State Institute for Basic Research in Developmental Disabilities, Jervis Clinic	Female	5 years	NAA10_Unpublished_Lyon_2021_PP	4220	Permission granted to publish on GestaltMatcher	NAA10_Unpublished_Lyon_2021_PP	Qatar	NAA10	02-06-2021 21:41:27	NM_003491.3	c.440T>C	p.Met147Thr	g.153196247	NAA10	CRCh37	de novo				P3 - P98	P3 - P98	< P3	P3 - P98	P3 - P98	< P3	Yes	Yes	Yes	Severe (Intellectual disability, severe (HP:0010864))			Yes (Motor delay (HP:0001270), Gait imbalance (HP:0002141), Frequent falls (HP:0002359), Poor coordination (HP:0002370), Delayed fine motor development (HP:0010862), Toe walking (HP:0040083))	Yes (Aggressive behavior (HP:0000718), Anxiety (HP:0000739), Delayed speech and language development (HP:0000750), Hyperactivity (HP:0000752), Global developmental delay (HP:0001263), Absent speech (HP:0001344), Self-biting (HP:0012169), Cognitive impairment (HP:0100543))	Yes (Cerebellar vermis hypoplasia (HP:0001320), Mild fetal ventriculomegaly (HP:0010952), Central nervous system cyst (HP:0030724))	No	Yes (Thick eyebrow (HP:0000574), Large eyes (HP:0001090), Prominent eyelashes (HP:0011231))	Yes (Wide nasal bridge (HP:0000431), Prominent nasal tip (HP:0005274))	No		No	No	No		Yes (Hepatic cysts (HP:0001407), Poor suck (HP:0002033), Feeding difficulties in infancy (HP:0008872))	No	Yes (Microcephaly (HP:0000252), Talipes (HP:0001883))	No	No
Gholson Lyon	New York State Institute for Basic Research in Developmental Disabilities, Jervis Clinic	Female	3 years 10 months	NAA10_unpublished_Lyon_2021_YH	7592	Permission granted to publish on GestaltMatcher	NAA10_unpublished_Lyon_2021_YH	China	NAA10	20-01-2021 18:23:36	NM_003491.3	c.247C>T	p.Arg083Cys	g.153197863G>A	NAA10	GRCh37	de novo				< P3	< P3		< P3	< P3	< P3	Yes	Yes	Yes	Moderate (Intellectual disability, moderate (HP:0002342))	unknown		Yes (Motor delay (HP:0001270), Periventricular leukomalacia (HP:0006970), Moderate global developmental delay (HP:0011343))	Yes (Short attention span (HP:0000736), Poor eye contact (HP:0000817), Absent speech (HP:0001344), Expressive language delay (HP:0002474), Receptive language delay (HP:0010863))	Yes (Abnormality of the periventricular white matter (HP:0002518), Cerebral white matter hypoplasia (HP:0012430))	Yes (Low-set ears (HP:0000369))	Yes (Long eyelashes (HP:0000527), Large eyes (HP:0001090))	Yes (Wide nasal bridge (HP:0000431))	Yes (Abnormality of the philtrum (HP:0000288), Abnormality of dental eruption (HP:0006292))		No	No	Yes (Primum atrial septal defect (HP:0010445))		Yes (Feeding difficulties in infancy (HP:0008872), Feeding difficulties (HP:0011968))	No	Yes (Hip dysplasia (HP:0001385), Short stature (HP:0004322))	No	No
Gholson Lyon	New York State Institute for Basic Research in Developmental Disabilities, Jervis Clinic	Male	5 months	unpublished_Lyon_2022_LR	Photo available, but no consent to publish	50001	NAA10_unpublished_Lyon_2022_LR	United States	NAA10	22-06-2022 17:48:17	NM_003491.3	c.100C>T	p.His034Tyr	g.	NAA10	GRCh37	de novo				Unknown	< P3 (Small for gestational age (HP:0001518))	Unknown	Unknown	Unknown	P3 - P98	Yes	Yes	Unknown	Unknown	unknown		Unknown	Unknown	No	No	No	Yes (Prominent nasal tip (HP:0005274))	Yes (Abnormality of the tongue (HP:0000157), Macroglossia (HP:0000158))	Coarse facial features (HP:0000280)	No	No	No	Yes (Aspiration (HP:0002835))	Yes (Dysphagia (HP:0002015), Feeding difficulties in infancy (HP:0008872), Nasogastric tube feeding in infancy (HP:0011470))	No	Unknown	Unknown	No
Gholson Lyon	New York State Institute for Basic Research in Developmental Disabilities, Jervis Clinic	Female	10 years	NAA10_Unpublished_Lyon_GMB	7342	Permission granted to publish on GestaltMatcher	NAA10_Unpublished_Lyon_GMB	Brazil	NAA10	25-08-2022 21:02:16	NM_003491.3	c.	p.Arg116Trp ENS_T00000464845	g.	NAA10	GRCh37	unknown				P3 - P98	> P98 (Large for gestational age (HP:0001520))	P3 - P98	> P98 (Tall stature (HP:0000098))	P3 - P98	> P98 (Macrocephaly (HP:0000256))	Yes	Yes	Yes	Mild (Intellectual disability, mild (HP:0001256))	unknown		No	Yes (Short attention span (HP:0000736), Attention deficit hyperactivity disorder (HP:0007018))	No	No	No	No	Yes (Macrodontia (HP:0001572))		No	No	No	No	Yes (Feeding difficulties in infancy (HP:0008872))	No	Yes (Thoracolumbar kyphoscoliosis (HP:0003423))	No	No
Gholson Lyon	New York State Institute for Basic Research in Developmental Disabilities, Jervis Clinic	Female	17 years	unpublished	5101	Permission granted to publish on GestaltMatcher	NAA10_unpublished_Lyon_KH	United States	NAA10	04-08-2020 19:41:32	NM_003491.3	c.047A>C	p.His016Pro	g.153199903T>G	NAA10	GRCh37	de novo				Unknown	P3 - P98	Unknown	P3 - P98	P3 - P98	Unknown	Yes	Yes	Yes	Moderate (Intellectual disability, moderate (HP:0002342))	40		Yes (Motor delay (HP:0001270), Generalized hypotonia (HP:0001290), Apraxia (HP:0002186), Poor fine motor coordination (HP:0007010), Moderate global developmental delay (HP:0011343), Cerebral palsy (HP:0100021))	Yes (Obsessive-compulsive behavior (HP:0000722), Autistic behavior (HP:0000729), Anxiety (HP:0000739), Sensory impairment (HP:0003474), Attention deficit hyperactivity disorder (HP:0007018), Oppositional defiant disorder (HP:0010865), Impulsivity (HP:0100710))	No	No	No	No	No		No	Yes (Visual impairment (HP:0000505), Myopia (HP:0000545))	Yes (Pericardial effusion (HP:0001698))		Yes (Dysphagia (HP:0002015), Feeding difficulties in infancy (HP:0008872), Feeding difficulties (HP:0011968))	Yes (Recurrent urinary tract infections (HP:0000010))	Yes (Pectus excavatum (HP:0000767), Delayed closure of the anterior fontanelle (HP:0001476), Abnormality of fontanelles (HP:0011328))	No	No
Gholson Lyon	New York State Institute for Basic Research in Developmental Disabilities, Jervis Clinic	Male	3 years	NAA10_unpublished_Lyon_TB_2022	7660	Permission granted to publish on GestaltMatcher	NAA10_unpublished_Lyon_TB_2022	United States	NAA10	16-09-2022 21:09:54	NM_003491	c.347G>A	p.Arg116Gln	g.	NAA10	c.347G>A	inherited				P3 - P98	P3 - P98	P3 - P98	P3 - P98	P3 - P98	P3 - P98	Yes	Yes	Yes	Mild (Intellectual disability, mild (HP:0001256))	unknown		Yes (Motor delay (HP:0001270), Generalized hypotonia (HP:0001290))	Yes (Delayed speech and language development (HP:0000750), Sensory neuropathy (HP:0000763), Global developmental delay (HP:0001263))	No	No	Yes (Long eyelashes (HP:0000527), Low frustration tolerance (HP:0000744))	Yes (Wide nasal bridge (HP:0000431), Anteverted nares (HP:0000463))	No		No	No	No	No	Yes (Feeding difficulties (HP:0011968), Chronic constipation (HP:0012450))	No	Yes (Pes planus (HP:0001763), Mild short stature (HP:0003502))	No	No
Gholson Lyon	New York State Institute for Basic Research in Developmental Disabilities, Jervis Clinic	Female	11 years	29957440	No Photo	No Photo	NAA10_Valentine_2018_1	United States	NAA10	21-07-2020 04:39:17	NM_003491.3	c.346C>T	p.Arg116Trp	g.153197564G>A	NAA10	GRCh38/Hg19	de novo				P3 - P98	P3 - P98	Unknown	> P98	P3 - P98	P3 - P98	Yes	Yes	Yes	Severe (Intellectual disability, severe (HP:0010864))	3		Yes (Delayed speech and language development (HP:0000750), Seizures (HP:0001250), Global developmental delay (HP:0001263), Motor delay (HP:0001270), Generalized hypotonia (HP:0001290), Absence seizures (HP:0002121), Severe global developmental delay (HP:0011344))	Yes (Autism (HP:0000717), Autistic behavior (HP:0000729), Stereotypic behavior (HP:0000733), Delayed speech and language development (HP:0000750), Intellectual disability (HP:0001249), Hair-pulling (HP:0012167), Self-injurious behavior (HP:0100716))	No	No	Yes (Downslanted palpebral fissures (HP:0000494), Bilateral ptosis (HP:0001488), Eyelid myoclonias (HP:0011168))	Yes (Wide nasal bridge (HP:0000431), Prominent nasal tip (HP:0005274))	Yes (Tented upper lip vermilion (HP:0010804))		No	No	Yes (Heart murmur (HP:0030148))		Yes (Diarrhea (HP:0002014), Poor suck (HP:0002033), Episodic vomiting (HP:0002572), Feeding difficulties in infancy (HP:0008872), Feeding difficulties (HP:0011968))	No	Yes (Abnormality of the fibula (HP:0002991), Scapular winging (HP:0003691), Clinodactyly (HP:0030084))	Yes (Bruising susceptibility (HP:0000978), Abnormal bleeding (HP:0001892))	Yes (Abnormality of temperature regulation (HP:0004370))
Gholson Lyon	New York State Institute for Basic Research in Developmental Disabilities, Jervis Clinic	Male	11.5 months	2100266	7385	Permission granted to publish on GestaltMatcher	Rope_AJHG_2011 Family 1 , II-1	United States	NAA10	27-09-2022 20:32:03	NM_003491.3	c.109T>C	p.Ser37Pro	g.153199841A>G	NAA10	GRCh37	inherited				< P3 (Birth length less than 3rd percentile (HP:0003561))	< P3 (Small for gestational age (HP:0001518))	< P3 (Congenital microcephaly (HP:0011451))	Unknown	Unknown	Unknown	Yes	Yes	Yes	Severe (Intellectual disability, severe (HP:0010864))	unknown		Yes (Motor delay (HP:0001270), Severe global developmental delay (HP:0011344))	Unknown	Unknown	Unknown	Unknown	Unknown	Unknown		Unknown	Unknown	Yes (Cardiomegaly (HP:0001640), Tachycardia (HP:0001649), Primary atrial arrhythmia (HP:0001692), Cardiac arrest (HP:0001695))	Yes (Respiratory distress (HP:0002098))	Yes (Feeding difficulties (HP:0011968))	Unknown	Unknown	Yes (Eczema (HP:0000964))	Unknown
Gholson Lyon	New York State Institute for Basic Research in Developmental Disabilities, Jervis Clinic	Male	unknown	21700266	3930	Permission granted to publish on GestaltMatcher	Rope_AJHG_2011 Family 1, III-6	United States	NAA10	30-09-2022 07:45:55	NM_003491.3	c.109T>C	p.Ser37Pro	g.153199841A>G	NAA10	GRCh37	inherited				P3 - P98	P3 - P98	P3 - P98	Unknown	Unknown	Unknown	Yes	Yes	Yes	Severe (Intellectual disability, severe (HP:0010864))	unknown		Yes (Delayed speech and language development (HP:0000750), Global developmental delay (HP:0001263), Generalized hypotonia (HP:0001290))	Unknown	Unknown	Yes (Large fleshy ears (HP:0002265))	Yes (Downslanted palpebral fissures (HP:0000494), Large eyes (HP:0001090))	Yes (Short nose (HP:0003196))	Yes (Narrow palate (HP:0000189), High palate (HP:0000218), Microretrognathia (HP:0000308))	Full cheeks (HP:0000293)	Unknown	Unknown	Yes (Bicuspid aortic valve (HP:0001647), Pulmonary hypertension (HP:0002092))	Yes (Respiratory distress (HP:0002098))	Yes (Feeding difficulties in infancy (HP:0008872))	Yes (Cryptorchidism (HP:0000028), Hydrocele testis (HP:0000034))	Yes (Broad toe (HP:0001837))	Yes (Cephalohematoma (HP:0012541))	Unknown
Gholson Lyon	New York State Institute for Basic Research in Developmental Disabilities, Jervis Clinic	Male	unknown	21700266	3931	Permission granted to publish on GestaltMatcher	Rope_AJHG_2011 Family 1, III-7	United States	NAA10	30-09-2022 07:10:25	NM_003491.3	c.109T>C	p.Ser37Pro	g.153199841A>G	NAA10	GRCh37	inherited				< P3 (Birth length less than 3rd percentile (HP:0003561))	< P3 (Small for gestational age (HP:0001518))	< P3 (Congenital microcephaly (HP:0011451))	< P3 (Short stature (HP:0004322))	< P3 (Decreased body weight (HP:0004325))	< P3 (Microcephaly (HP:0000252))	Yes	Yes	Yes	Severe (Intellectual disability, severe (HP:0010864))	unknown		Yes (Delayed speech and language development (HP:0000750), Global developmental delay (HP:0001263))	Unknown	Unknown	Yes (Low-set ears (HP:0000369))	Yes (Hypotelorism (HP:0000601))	Yes (Abnormality of the nasal tip (HP:0000436))	Yes (Micrognathia (HP:0000347))	Abnormality of the anterior fontanelle (HP:0000236), Broad forehead (HP:0000337)	Unknown	Unknown	Yes (Cardiomegaly (HP:0001640), Patent ductus arteriosus (HP:0001643), Sudden cardiac death (HP:0001645), Abnormality of the aortic valve (HP:0001646), Right ventricular hypertrophy (HP:0001667))	Yes (Respiratory distress (HP:0002098))	Yes (Feeding difficulties in infancy (HP:0008872))	Yes (Cryptorchidism (HP:0000028), Hydronephrosis (HP:0000126))	Yes (Mild short stature (HP:0003502))	Yes (Excessive wrinkled skin (HP:0007392))	Yes (Adrenocortical abnormality (HP:0000849))
Gholson Lyon	New York State Institute for Basic Research in Developmental Disabilities, Jervis Clinic	Male	13 years 3 months	1700266	7386	Permission granted to publish on GestaltMatcher	Rope_AJHG_2011_Family 1, II-6	United States	NAA10	27-09-2022 20:47:18	NM_003491.3	c.109T>C	p.Ser37Pro	g.153199841A>G	NAA10	GRCh37	inherited				< P3 (Birth length less than 3rd percentile (HP:0003561))	< P3 (Small for gestational age (HP:0001518))	< P3 (Congenital microcephaly (HP:0011451))	Unknown	Unknown	Unknown	Yes	Yes	Yes	Moderate (Intellectual disability, moderate (HP:0002342))	unknown		Yes (Delayed speech and language development (HP:0000750), Global developmental delay (HP:0001263), Severe global developmental delay (HP:0011344))	Yes (Irritability (HP:0000737))	Yes (Cerebral atrophy (HP:0002059))	Yes (Large fleshy ears (HP:0002265))	Yes	Yes (Thin anteverted nares (HP:0004495))	Yes (Narrow palate (HP:0000189), Micrognathia (HP:0000347), Abnormality of upper lip vermillion (HP:0011339))	Short neck (HP:0000470)	Yes (Chronic otitis media (HP:0000389))	Yes (Hypertelorism (HP:0000316))	Yes (Patent ductus arteriosus (HP:0001643))	Unknown	Yes (Feeding difficulties (HP:0011968))	Yes (Abnormality of male external genitalia (HP:0000032), Abnormality of the testis (HP:0000035))	Yes (Large fontanelles (HP:0000239), Slender finger (HP:0001238), Metatarsus valgus (HP:0010508))	Unknown	Unknown
Gholson Lyon	New York State Institute for Basic Research in Developmental Disabilities, Jervis Clinic	Male	unknown	21700266	3928	Permission granted to publish on GestaltMatcher	Rope_AJHG_2011_Family 1, III-4	United States	NAA10	30-09-2022 07:27:36	NM_00349.3	c.109T>C	p.Ser37Pro	g.153199841A>G	NAA10	GRCh37	inherited				Unknown	< P3 (Small for gestational age (HP:0001518))	Unknown	< P3 (Short stature (HP:0004322))	Unknown	< P3 (Microcephaly (HP:0000252))	Yes	Yes	Yes	Severe (Intellectual disability, severe (HP:0010864))	unknown		Yes (Global developmental delay (HP:0001263), Neonatal hypotonia (HP:0001319))	Unknown	Unknown	Yes (Large fleshy ears (HP:0002265))	Yes (Hypertelorism (HP:0000316), Downslanted palpebral fissures (HP:0000494), Large eyes (HP:0001090))	Yes (Short nose (HP:0003196))	Yes (Narrow palate (HP:0000189), High palate (HP:0000218), Long philtrum (HP:0000343), Micrognathia (HP:0000347))	Full cheeks (HP:0000293)	Unknown	Unknown	Yes (Sudden cardiac death (HP:0001645), Patent foramen ovale (HP:0001655), Pulmonary artery stenosis (HP:0004415), Perimembranous ventricular septal defect (HP:0011682))	Unknown	Yes (Feeding difficulties in infancy (HP:0008872))	Unknown	Yes (Scoliosis (HP:0002650))	Yes (Cutis laxa (HP:0000973), Excessive wrinkled skin (HP:0007392))	Unknown
Gholson Lyon	New York State Institute for Basic Research in Developmental Disabilities, Jervis Clinic	Male	unknown	1700266	7389	Permission granted to publish on GestaltMatcher	Rope_AJHG_2011_family 2 II-1	United States	NAA10	27-09-2022 21:04:21	NM_003491.3	c.109T>C	p.Ser37Pro	g.153199841A>G	NAA10	GRCh37	inherited				< P3 (Birth length less than 3rd percentile (HP:0003561))	< P3 (Small for gestational age (HP:0001518))	< P3 (Congenital microcephaly (HP:0011451))	Unknown	Unknown	Unknown	Yes	Yes	Yes	Moderate (Intellectual disability, moderate (HP:0002342))	unknown		Yes (Delayed speech and language development (HP:0000750), Global developmental delay (HP:0001263), Vasovagal syncope (HP:0012668))	Unknown	Unknown	Unknown	Yes (Ptosis (HP:0000508))	Unknown	Unknown		Unknown	Unknown	Unknown	Unknown	Unknown	Unknown	Yes (Dysharmonic delayed bone age (HP:0005832))	Yes (Hyperextensible skin (HP:0000974))	Unknown
Gholson Lyon	New York State Institute for Basic Research in Developmental Disabilities, Jervis Clinic	Male	unknown	1700266	7390	Permission granted to publish on GestaltMatcher	Rope_AJHG_2011_Family 2 III-2	United States	NAA10	27-09-2022 21:17:09	NM_003491.3	c.109T>C	p.Ser37Pro	g.153199841A>G	NAA10	GRCh37	inherited	c.109T>C	g.153199841A>G	p.Ser37Pro	< P3 (Birth length less than 3rd percentile (HP:0003561))	< P3 (Small for gestational age (HP:0001518))	< P3 (Congenital microcephaly (HP:0011451))	Unknown	Unknown	Unknown	Yes	Yes	Yes	Moderate (Intellectual disability, moderate (HP:0002342))	unknown		Yes (Delayed speech and language development (HP:0000750), Global developmental delay (HP:0001263), Motor delay (HP:0001270), Generalized hypotonia (HP:0001290), Joint hyperflexibility (HP:0005692))	Unknown	Unknown	Yes (Primitive reflexes (palmomental, snout, glabellar) (HP:0002476), Prominent nasolabial fold (HP:0005272), Vertical forehead creases (HP:0011221))	Unknown	Unknown	Unknown		Unknown	Unknown	Unknown	Unknown	Unknown	Unknown	Unknown	Yes (Sparse body hair (HP:0002231), Prominent nipples (HP:0004405))	Unknown
Gholson Lyon	New York State Institute for Basic Research in Developmental Disabilities, Jervis Clinic	Male	16 months	21700266	7391	Permission granted to publish on GestaltMatcher	Rope_AJHG_Family 2, III-4	United States	NAA10	30-09-2022 08:09:44	NM_003491.3	c.109T>C	p.Ser37Pro	g.153199841A>G	NAA10	GRCh37	inherited				< P3 (Birth length less than 3rd percentile (HP:0003561))	P3 - P98	< P3 (Congenital microcephaly (HP:0011451))	P3 - P98	P3 - P98	P3 - P98	Yes	Yes	Yes	Severe (Intellectual disability, severe (HP:0010864))	unknown		Yes (Global developmental delay (HP:0001263), Neonatal hypotonia (HP:0001319))	Unknown	Unknown	Yes (Low-set ears (HP:0000369))	Yes (Hypertelorism (HP:0000316))	Yes (Short nose (HP:0003196))	Yes (Long philtrum (HP:0000343))	Short chin (HP:0000331), Short neck (HP:0000470)	Unknown	Unknown	Yes (Sudden cardiac death (HP:0001645), Atrial fibrillation (HP:0005110))	Yes (Neonatal respiratory distress (HP:0002643))	Yes (Recurrent aspiration pneumonia (HP:0002100), Feeding difficulties in infancy (HP:0008872), Gastrostomy tube feeding in infancy (HP:0011471))	Unknown	Yes (Delayed closure of the anterior fontanelle (HP:0001476), Broad toe (HP:0001837), Mild short stature (HP:0003502))	Yes (Hyperextensible skin (HP:0000974))	Unknown
[truncated: 6 more columns]

## Sheet: NAA15
Arbitrary Number	Physician Name	Hospital Name	Gender	Age Of Examination	PMID	Case ID number from Gestalt Matcher website	Photos with NO CONSENT TO PUBLISH- assigned 5-digit arbitrary ID number	Identification Number	Country	Website	Created On	NM_Nr	cDNA change	Protein change	Genomic position	Gene name	Hg build	Inheritance	cDNA change.1	Genomic position.1	Protein change.1	Severity of intellectual disability	IQ patient	Other/specify	Neurological abnormalities	Behavioral problems	Brain abnormality	Abnormality of the ear	Abnormality of the eye	Abnormality of the nose	Abnormality of the mouth	Other/specify.1	Abnormal hearing	Abnormal vision	Abnormality of the heart	Abnormality of the lungs	Gastrointestinal abnormalities	Abnormality of the urogenital system	Skeletal abnormalities	Abnormality of the skin/hair/nails	Abnormality of the endocrine system	Abnormality of the metabolic system	Abnormality of the immune system	Neoplasia	Inheritance.1	Specify	Family details	hpo_all	hpo_all_name
1	Gholson Lyon	New York State Institute for Basic Research in Developmental Disabilities, Jervis Clinic	Male	2 years 5 months	NAA15_Lyon_unpublished_NS_2022	7270	Permission granted to publish on GestaltMatcher	NAA15_Lyon_unpublished_NS_2022	United States	NAA15	09-08-2022 15:52:48	NM_057175.3	c.1058T>C	p.Leu353Pro	g.	NAA15	GRCh37	de novo				Moderate (Intellectual disability, moderate (HP:0002342))			Yes (Delayed speech and language development (HP:0000750), Global developmental delay (HP:0001263), Motor delay (HP:0001270), Absent speech (HP:0001344), Apraxia (HP:0002186), Poor fine motor coordination (HP:0007010))	Yes (Hyperactivity (HP:0000752))	No	No	No	No	No	Microcephaly (HP:0000252), Broad forehead (HP:0000337)	No	No	Yes (Heart murmur (HP:0030148))	Yes (Respiratory distress (HP:0002098))	Yes (Failure to thrive in infancy (HP:0001531), Chronic diarrhea (HP:0002028), Feeding difficulties (HP:0011968))	No	Yes (Muscular hypotonia (HP:0001252), Joint laxity (HP:0001388))	Yes (Sparse scalp hair (HP:0002209), Abnormally lax or hyperextensible skin (HP:0008067))	No	No	No	Yes		Preeclampsia (HP:0100602)	Intellectual disability	['HP:0001531', 'HP:0000252', 'HP:0000337', 'HP:0002028', 'HP:0002342', 'HP:0007010', 'HP:0100602', 'HP:0001388', 'HP:0030148', 'HP:0011968', 'HP:0002186', 'HP:0001249', 'HP:0008067', 'HP:0002098', 'HP:0001263', 'HP:0001252', 'HP:0002209', 'HP:0001344', 'HP:0001270', 'HP:0000752', 'HP:0000750']	['Heart murmur', 'Poor fine motor coordination', 'Motor delay', 'Chronic diarrhea', 'Joint laxity', 'Intellectual disability, moderate', 'Abnormally lax or hyperextensible skin', 'Delayed speech and language development', 'Global developmental delay', 'Feeding difficulties', 'Failure to thrive in infancy', 'Broad forehead', 'Apraxia', 'Microcephaly', 'Hyperactivity', 'Intellectual disability', 'P…
2	Gholson Lyon	New York State Institute for Basic Research in Developmental Disabilities, Jervis Clinic	Male	3 years 1 month	NAA15_unpublished_Lyon_UGJ_2022	7235	Permission granted to publish on GestaltMatcher	NAA15_unpublished_Lyon_UGJ_2022	Spain	NAA15	25-07-2022 20:29:28	NM_057175.3	c.1411-2A>C and c.1414_1417del	p.Gly472Hisf*4	g.Chr4:139360498	NAA15	GRCh38	inherited				Mild (Intellectual disability, mild (HP:0001256))			Yes (Poor fine motor coordination (HP:0007010))	No		Yes (Low-set, posteriorly rotated ears (HP:0000368))	Yes (Epicanthus inversus (HP:0000537), Exotropia (HP:0000577), Large eyes (HP:0001090), Hypoplasia of the lower eyelids (HP:0007697), Prominent eyelashes (HP:0011231))	Yes (Wide nasal bridge (HP:0000431), Abnormality of the nasal tip (HP:0000436))	Yes (Tented upper lip vermilion (HP:0010804))	Full cheeks (HP:0000293)	No	No	Yes (Ventricular septal defect (HP:0001629))	No	Yes (Dysphagia (HP:0002015), Gastroesophageal reflux (HP:0002020))	Yes (Hydronephrosis (HP:0000126))	No	Yes (Mottled pigmentation (HP:0001070))	No	Yes (Hypothyroidism (HP:0000821), Malignant hyperthermia (HP:0002047), Abnormal levels of creatine kinase in blood (HP:0040081))	No	No			Miscarriages	['HP:0000436', 'HP:0002015', 'HP:0001090', 'HP:0000293', 'HP:0007010', 'HP:0000577', 'HP:0000368', 'HP:0010804', 'HP:0000537', 'HP:0001249', 'HP:0007697', 'HP:0000821', 'HP:0002047', 'HP:0001070', 'HP:0001629', 'HP:0002020', 'HP:0001256', 'HP:0000126', 'HP:0040081', 'HP:0001270', 'HP:0011231', 'HP:0000431']	['Full cheeks', 'Malignant hyperthermia', 'Abnormality of the nasal tip', 'Intellectual disability, mild', 'Hypothyroidism', 'Wide nasal bridge', 'Low-set, posteriorly rotated ears', 'Gastroesophageal reflux', 'Poor fine motor coordination', 'Motor delay', 'Abnormal circulating creatine kinase concentration', 'Prominent eyelashes', 'Abnormally large globe', 'Epicanthus inversus', 'Hydronephrosis'…
3	Gholson Lyon	New York State Institute for Basic Research in Developmental Disabilities, Jervis Clinic	Male	2 years 10 months	NAA15_unpublished_Lyon_2022_LB	No consent to publish	60002	NAA15_unpublished_Lyon_2022_LB	United States	NAA15	08-07-2022 21:33:27	NM_057175	c.338_A>G	p.Asn113Ser	g.140262159A>G	NAA15	GRCh37	de novo				Mild (Intellectual disability, mild (HP:0001256))			No	Yes (Anxiety (HP:0000739), Mild global developmental delay (HP:0011342))	No	No	Yes (Hypertelorism (HP:0000316), Long eyelashes (HP:0000527))	Yes (Wide nasal bridge (HP:0000431))	Yes (Abnormality of the lip (HP:0000159), High palate (HP:0000218))	Torticollis (HP:0000473)	No	No	No	No	Yes (Gastroesophageal reflux (HP:0002020), Feeding difficulties in infancy (HP:0008872))	No	No	Yes (Fine hair (HP:0002213))	No	Yes (Prolonged neonatal jaundice (HP:0006579))	No	No	Autosomal dominant (Autosomal dominant inheritance (HP:0000006))		Intellectual disability	['HP:0001256', 'HP:0006579', 'HP:0000316', 'HP:0000750', 'HP:0000473', 'HP:0000159', 'HP:0001270', 'HP:0000218', 'HP:0001249', 'HP:0008872', 'HP:0002213', 'HP:0011342', 'HP:0002020', 'HP:0000431', 'HP:0000527', 'HP:0000739', 'HP:0000006']	['Delayed speech and language development', 'Intellectual disability', 'Mild global developmental delay', 'Fine hair', 'High palate', 'Long eyelashes', 'Intellectual disability, mild', 'Hypertelorism', 'Gastroesophageal reflux', 'Anxiety', 'Motor delay', 'Autosomal dominant inheritance', 'Feeding difficulties in infancy', 'Torticollis', 'Prolonged neonatal jaundice', 'Abnormal lip morphology', 'W…
4	Gholson Lyon	New York State Institute for Basic Research in Developmental Disabilities, Jervis Clinic	Male	9 years 2 months	NAA15_unpublished_Lyon_2022_MB	7167	Permission granted to publish on GestaltMatcher	NAA15_unpublished_Lyon_2022_MB	France	NAA15	08-07-2022 21:18:16	NM_057175.5	c.908_2A>C	p.	g.1393503A>C	NAA15	GRCh38	inherited				Mild (Intellectual disability, mild (HP:0001256))	IQ61		Yes (Psychosis (HP:0000709))	Yes (Aggressive behavior (HP:0000718), Poor eye contact (HP:0000817), Echolalia (HP:0010529), Recurrent hand flapping (HP:0100023))	No	No	No	No	No		Yes (Chronic otitis media (HP:0000389))	No	No	No	No	No	No	No	No	No	No	No	Autosomal dominant (Autosomal dominant inheritance (HP:0000006))		Intellectual disability	['HP:0001256', 'HP:0100023', 'HP:0001249', 'HP:0010529', 'HP:0000709', 'HP:0000389', 'HP:0000750', 'HP:0000817', 'HP:0000006', 'HP:0000718']	['Intellectual disability', 'Delayed speech and language development', 'Recurrent hand flapping', 'Intellectual disability, mild', 'Autosomal dominant inheritance', 'Poor eye contact', 'Psychosis', 'Echolalia', 'Chronic otitis media', 'Aggressive behavior']
5	Gholson Lyon	New York State Institute for Basic Research in Developmental Disabilities, Jervis Clinic	Male	37 years, 10 months	NAA15_unpublished_Lyon_2022 VG	7166	Permission granted to publish on GestaltMatcher	NAA15_unpublished_Lyon_2022 VG	France	NAA15	08-07-2022 21:09:35	NM_057175.5	c.908_2A-C	p.	g.139351503A>C	NAA15	GRCh37					Mild (Intellectual disability, mild (HP:0001256))			Yes (Dyslexia (HP:0010522))	Yes	No	No	No	Yes (Wide nasal bridge (HP:0000431))	No		No	No	No	Yes (Asthma (HP:0002099))	No	No	No	No	No	No	Yes (Allergy (HP:0012393))	No	Autosomal dominant (Autosomal dominant inheritance (HP:0000006))		Intellectual disability	['HP:0001256', 'HP:0012393', 'HP:0001249', 'HP:0010522', 'HP:0002099', 'HP:0000750', 'HP:0000431', 'HP:0000006']	['Intellectual disability', 'Delayed speech and language development', 'Allergy', 'Asthma', 'Intellectual disability, mild', 'Autosomal dominant inheritance', 'Dyslexia', 'Wide nasal bridge']
6	Gholson Lyon	New York State Institute for Basic Research in Developmental Disabilities, Jervis Clinic	Male	3 years	unpublished_Lyon_LR_2022	7832	Permission granted to publish on GestaltMatcher	NAA15_unpublished_Lyon_2022_LR	United States	NAA15	24-03-2022 18:50:57	NM_057175.3	c.999C>G	p.Tyr333*	g. Chr4:140272750	NAA15	GRCh37	de novo				Mild (Intellectual disability, mild (HP:0001256))			Yes (Global developmental delay (HP:0001263), Neonatal hypotonia (HP:0001319), Intrauterine growth retardation (HP:0001511))	Yes (Short attention span (HP:0000736), Delayed speech and language development (HP:0000750))	No	No	Yes (Hypertelorism (HP:0000316))	Yes (Wide nasal bridge (HP:0000431))	Yes (Retrognathia (HP:0000278))		No	No	No		Yes (Feeding difficulties in infancy (HP:0008872), Chronic constipation (HP:0012450))	No	Yes (Abnormality of the forehead (HP:0000290), Small for gestational age (HP:0001518), Mild short stature (HP:0003502))	Yes	No	Yes (Slender build (HP:0001533), Neonatal hypoglycemia (HP:0001998), Neonatal hyperbilirubinemia (HP:0003265))	No	No	Autosomal dominant (Autosomal dominant inheritance (HP:0000006))		Miscarriages	['HP:0001518', 'HP:0000290', 'HP:0008872', 'HP:0001249', 'HP:0003502', 'HP:0012450', 'HP:0001319', 'HP:0003265', 'HP:0001533', 'HP:0001263', 'HP:0000316', 'HP:0000736', 'HP:0001998', 'HP:0001256', 'HP:0001270', 'HP:0000278', 'HP:0001511', 'HP:0000750', 'HP:0000431', 'HP:0000006']	['Chronic constipation', 'Intellectual disability, mild', 'Wide nasal bridge', 'Neonatal hyperbilirubinemia', 'Motor delay', 'Abnormality of the forehead', 'Small for gestational age', 'Delayed speech and language development', 'Retrognathia', 'Global developmental delay', 'Neonatal hypotonia', 'Intrauterine growth retardation', 'Hypertelorism', 'Short attention span', 'Intellectual disability', …
7	Gholson Lyon	New York State Institute for Basic Research in Developmental Disabilities, Jervis Clinic	Male	3 years	Unpublished_Lyon_2021_MGS	7833	Permission granted to publish on GestaltMatcher	Unpublished_Lyon_2021_MGS	United States	NAA15	06-10-2021 18:02:10	NM_057175	c.239_24delAT	p.His0080Argfs*17	g.	NAA15	GRCh37Hg19	de novo				Mild (Intellectual disability, mild (HP:0001256))	3		Yes (Delayed speech and language development (HP:0000750), Motor delay (HP:0001270), Generalized hypotonia (HP:0001290), Neonatal hypotonia (HP:0001319), Frequent falls (HP:0002359), Mild global developmental delay (HP:0011342))	Yes (Impaired social interactions (HP:0000735))	No	No	Yes (Strabismus (HP:0000486), Esotropia (HP:0000565))	Yes (Abnormality of the nasal bridge (HP:0000422))	Yes (Abnormality of oral frenula (HP:0000190))	Torticollis (HP:0000473)	No	Yes (Strabismus (HP:0000486))	Yes (Heart murmur (HP:0030148))		Yes (Dysphagia (HP:0002015), Feeding difficulties in infancy (HP:0008872), Feeding difficulties (HP:0011968))	No	Yes (3-4 finger syndactyly (HP:0006097))	No	No	No	No	No	Autosomal dominant (Autosomal dominant inheritance (HP:0000006))	Prenatal maternal abnormality (HP:0002686)	Intellectual disability, Congenital abnormality	['HP:0006097', 'HP:0008872', 'HP:0002015', 'HP:0030148', 'HP:0001290', 'HP:0000735', 'HP:0000473', 'HP:0011968', 'HP:0001249', 'HP:0001319', 'HP:0002359', 'HP:0000422', 'HP:0002686', 'HP:0004325', 'HP:0011342', 'HP:0001256', 'HP:0000565', 'HP:0001270', 'HP:0000190', 'HP:0000750', 'HP:0000486', 'HP:0000006']	['Mild global developmental delay', 'Intellectual disability, mild', 'Heart murmur', 'Motor delay', 'Decreased body weight', 'Frequent falls', 'Delayed speech and language development', 'Neonatal hypotonia', 'Esotropia', 'Feeding difficulties', 'Strabismus', 'Intellectual disability', 'Dysphagia', 'Impaired social interactions', 'Autosomal dominant inheritance', '3-4 finger syndactyly', 'Feeding …
8	Gholson Lyon	New York State Institute for Basic Research in Developmental Disabilities, Jervis Clinic	Male	7 years	unpublished_Lyon_2021_AB	7834	Permission granted to publish on GestaltMatcher	unpublished_Lyon_2021_AB	United States	NAA15	29-09-2021 16:48:49	NM_057175.3	c.692-1 G>T, IVS6-1G>T	p.	g.	NAA15	GRCh37	de novo							Yes (Delayed gross motor development (HP:0002194), Infantile muscular hypotonia (HP:0008947), Delayed fine motor development (HP:0010862), Mild global developmental delay (HP:0011342))	Yes (Impaired social interactions (HP:0000735), Short attention span (HP:0000736), Attention deficit hyperactivity disorder (HP:0007018))	Yes (EEG abnormality (HP:0002353))	No	No	Yes (Smooth philtrum (HP:0000319), Abnormality of upper lip vermillion (HP:0011339))	No	Facial hemangioma (HP:0000329), Full cheeks (HP:0000293)	No	Yes (Myopia (HP:0000545))			No	No	Yes (Hyperextensible hand joints (HP:0005639))	Yes (Facial hemangioma (HP:0000329))	No	Yes (Tachypnea (HP:0002789))	No	No	Autosomal dominant (Autosomal dominant inheritance (HP:0000006))	Mild intrauterine growth retardation (HP:0008883), Intrauterine fetal demise of one twin after midgestation (HP:0030753), Maternal seizures (HP:0100622), Caesarian section (HP:0011410)	Miscarriages, Intellectual disability, Congenital abnormality	['HP:0008947', 'HP:0011339', 'HP:0000293', 'HP:0000545', 'HP:0002789', 'HP:0000735', 'HP:0100622', 'HP:0008883', 'HP:0002353', 'HP:0011410', 'HP:0005639', 'HP:0000736', 'HP:0011342', 'HP:0010862', 'HP:0002194', 'HP:0030753', 'HP:0000319', 'HP:0001270', 'HP:0000329', 'HP:0000750', 'HP:0007018', 'HP:0000006']	['Full cheeks', 'Mild global developmental delay', 'Abnormality of upper lip vermillion', 'Smooth philtrum', 'Attention deficit hyperactivity disorder', 'Hyperextensible hand joints', 'Facial hemangioma', 'Intrauterine fetal demise of one twin after midgestation', 'EEG abnormality', 'Motor delay', 'Caesarian section', 'Delayed fine motor development', 'Delayed speech and language development', 'D…
9	Anna Mª Cueto-González	Vall d'Hebron Barcelona Hospital Campus	Male	8 years		No Photo	No Photo	36303	Spain	NAA15	16-09-2021 13:34:28	NM_057175.3	c.239_240del	p.H80Rfs*17	140258100	NAA15	GRCh37	inherited	arr[CRCh37] 15q11.1q11.2 (20686203_23455205)x1			Mild (Intellectual disability, mild (HP:0001256))	Not assessable due to parameter discrepancy, but reported as compatible with mild intellectual disability	Autism (HP:0000717), Enuresis nocturna (HP:0010677)	Yes (Stereotypic behavior (HP:0000733), Global developmental delay (HP:0001263))	Yes (Autism (HP:0000717))	No	No	Yes (Downslanted palpebral fissures (HP:0000494), Thick eyebrow (HP:0000574), Hypotelorism (HP:0000601), Synophrys (HP:0000664))	Yes (Anteverted nares (HP:0000463))	Yes (Smooth philtrum (HP:0000319), Long philtrum (HP:0000343))	Abnormality of the frontal hairline (HP:0000599), Metopic suture patent to nasal root (HP:0005495)		No			No	Yes (Precocious puberty in males (HP:0008185))	Yes (Clinodactyly of the 5th finger (HP:0004209))	No				No	Autosomal dominant (Autosomal dominant inheritance (HP:0000006))		Intellectual disability	['HP:0008185', 'HP:0000599', 'HP:0000601', 'HP:0000664', 'HP:0000733', 'HP:0010677', 'HP:0001249', 'HP:0001263', 'HP:0000574', 'HP:0005495', 'HP:0000717', 'HP:0000494', 'HP:0000463', 'HP:0001256', 'HP:0004209', 'HP:0000319', 'HP:0001270', 'HP:0000343', 'HP:0000750', 'HP:0000006']	['Synophrys', 'Intellectual disability, mild', 'Hypotelorism', 'Smooth philtrum', 'Anteverted nares', 'Thick eyebrow', 'Enuresis nocturna', 'Precocious puberty in males', 'Clinodactyly of the 5th finger', 'Autism', 'Motor delay', 'Long philtrum', 'Motor stereotypy', 'Delayed speech and language development', 'Global developmental delay', 'Downslanted palpebral fissures', 'Metopic suture patent to…
10	Gholson Lyon	New York State Institute for Basic Research in Developmental Disabilities, Jervis Clinic	Male	4 years	unpublished_Lyon_SB_2021	4964	Permission granted to publish on GestaltMatcher	NAA15_unpublished_Lyon_2021_SB	India	NAA15	16-08-2021 23:23:19	NM_057175.3	c.1645C>T	p.Arg549X	g,Chr4:140282983	NAA15	GRCh37/hg19	de novo				Mild (Intellectual disability, mild (HP:0001256))			Yes (Autistic behavior (HP:0000729), Delayed gross motor development (HP:0002194), Delayed fine motor development (HP:0010862))	Yes (Delayed social development (HP:0012434))	No	No	Yes (Large eyes (HP:0001090))	No	Yes (Tented philtrum (HP:0011825))		No	Yes (Strabismus (HP:0000486))	No		No	Yes (Hydronephrosis (HP:0000126))	No	Yes (Thick hair (HP:0100874))	No	No	No	No	Autosomal dominant (Autosomal dominant inheritance (HP:0000006))	Caesarian section (HP:0011410)		['HP:0001256', 'HP:0002194', 'HP:0000126', 'HP:0000750', 'HP:0100874', 'HP:0001270', 'HP:0012434', 'HP:0001249', 'HP:0001090', 'HP:0011825', 'HP:0010862', 'HP:0000006', 'HP:0011410', 'HP:0000729', 'HP:0000486']	['Delayed speech and language development', 'Intellectual disability', 'Tented philtrum', 'Delayed social development', 'Delayed fine motor development', 'Delayed gross motor development', 'Thick hair', 'Intellectual disability, mild', 'Autosomal dominant inheritance', 'Motor delay', 'Caesarian section', 'Strabismus', 'Abnormally large globe', 'Hydronephrosis', 'Autistic behavior']
11	Gholson Lyon	New York State Institute for Basic Research in Developmental Disabilities, Jervis Clinic	Male	21 years	unpublished_Lyon_2021_IMc	4621	Permission granted to publish on GestaltMatcher	unpublished_Lyon_2021_IMc	United States	NAA15	06-05-2021 01:42:30	NM_057175.3	c.2591A>G	p.Asn864Ser	g.	NAA15	GRCh37	de novo				Severe (Intellectual disability, severe (HP:0010864))			Yes (Stereotypic behavior (HP:0000733), Delayed speech and language development (HP:0000750), Motor delay (HP:0001270), Loss of speech (HP:0002371), Developmental regression (HP:0002376), Focal seizures (HP:0007359), Severe global developmental delay (HP:0011344))	Yes (Agitation (HP:0000713), Autism (HP:0000717), Obsessive-compulsive behavior (HP:0000722), Attention deficit hyperactivity disorder (HP:0007018))	No	No	Yes (Thick eyebrow (HP:0000574))	Yes (Wide nasal bridge (HP:0000431), Prominent nasal tip (HP:0005274))	Yes (Thick upper lip vermilion (HP:0000215), Upturned corners of mouth (HP:0010805), Tented philtrum (HP:0011825))		No	Yes (Cervical instability (HP:0008462), Cortical visual impairment (HP:0100704))	Yes (Heart murmur (HP:0030148))		Yes (Constipation (HP:0002019))	No	Yes (Triangular face (HP:0000325), Broad forehead (HP:0000337), Slender finger (HP:0001238), Slender build (HP:0001533), Scoliosis (HP:0002650))	No	No	Yes (Slender build (HP:0001533), Weight loss (HP:0001824), Abnormality of temperature regulation (HP:0004370))	No	No	Autosomal recessive (Autosomal recessive inheritance (HP:0000007))			['HP:0000215', 'HP:0000337', 'HP:0002019', 'HP:0008462', 'HP:0002650', 'HP:0004370', 'HP:0000733', 'HP:0030148', 'HP:0000007', 'HP:0005274', 'HP:0001249', 'HP:0011825', 'HP:0011344', 'HP:0000722', 'HP:0000713', 'HP:0010864', 'HP:0001533', 'HP:0004325', 'HP:0000574', 'HP:0001238', 'HP:0001824', 'HP:0000717', 'HP:0010805', 'HP:0007359', 'HP:0002376', 'HP:0002371', 'HP:0100704', 'HP:0001270', 'HP:00…	['Tented philtrum', 'Autosomal recessive inheritance', 'Heart murmur', 'Weight loss', 'Wide nasal bridge', 'Developmental regression', 'Attention deficit hyperactivity disorder', 'Thick eyebrow', 'Prominent nasal tip', 'Obsessive-compulsive behavior', 'Motor delay', 'Autism', 'Loss of speech', 'Decreased body weight', 'Motor stereotypy', 'Cervical instability', 'Delayed speech and language develo…
12	Gholson Lyon	New York State Institute for Basic Research in Developmental Disabilities, Jervis Clinic	Male	9 year 6 months	unpublished_Lyon_2021_ESP	4218	Permission granted to publish on GestaltMatcher	NAA15_unpublished_Lyon_2021_ESP	United States	NAA15	15-04-2021 20:08:34	NM_057175.3	c.239_240del	p.His080Argfs*17	g.	NAA15	CRCh37	de novo				Mild (Intellectual disability, mild (HP:0001256))	75		Yes (Abnormality of ocular smooth pursuit (HP:0000617), Delayed speech and language development (HP:0000750), Global developmental delay (HP:0001263), Generalized hypotonia (HP:0001290), Slurred speech (HP:0001350), Generalized tonic-clonic seizures (HP:0002069), Migraine (HP:0002076), Headache (HP:0002315), Frequent falls (HP:0002359), Febrile seizures (HP:0002373), Expressive language delay (HP…	Yes (Autistic behavior (HP:0000729), Short attention span (HP:0000736), Anxiety (HP:0000739), Attention deficit hyperactivity disorder (HP:0007018), Delayed social development (HP:0012434), Recurrent hand flapping (HP:0100023), Impulsivity (HP:0100710), Self-injurious behavior (HP:0100716))		Yes (Abnormality of the pinna (HP:0000377), Recurrent otitis media (HP:0000403), Preauricular pit (HP:0004467))	Yes (Hyperopic astigmatism (HP:0000484))	No	Yes (Dental crowding (HP:0000678), Ankyloglossia (HP:0010296))		No	Yes (Hyperopic astigmatism (HP:0000484))	Yes (Heart murmur (HP:0030148))		Yes (Feeding difficulties in infancy (HP:0008872))	No	Yes (Broad forehead (HP:0000337), Hip dysplasia (HP:0001385), Metatarsus adductus (HP:0001840), Finger clinodactyly (HP:0040019))	Yes (Eczema (HP:0000964), Skin rash (HP:0000988), Cellulitis (HP:0100658))	No	Yes (Small for gestational age (HP:0001518), Sleep disturbance (HP:0002360), Prolonged neonatal jaundice (HP:0006579), Episodic fatigue (HP:0012431), Neonatal sepsis (HP:0040187))	Yes (Eczema (HP:0000964), Skin rash (HP:0000988), Asthma (HP:0002099), Allergic rhinitis (HP:0003193), Allergy (HP:0012393), Cellulitis (HP:0100658))	No	Autosomal dominant (Autosomal dominant inheritance (HP:0000006))		Intellectual disability, Congenital abnormality, Intellectual disability, Congenital abnormality	['HP:0001518', 'HP:0100023', 'HP:0002315', 'HP:0000337', 'HP:0001385', 'HP:0002099', 'HP:0008872', 'HP:0002076', 'HP:0010296', 'HP:0100716', 'HP:0000988', 'HP:0000403', 'HP:0000006', 'HP:0007010', 'HP:0100658', 'HP:0000964', 'HP:0012431', 'HP:0001840', 'HP:0030148', 'HP:0001290', 'HP:0004467', 'HP:0001249', 'HP:0002474', 'HP:0002359', 'HP:0000739', 'HP:0000617', 'HP:0040187', 'HP:0001263', 'HP:00…	['Metatarsus adductus', 'Recurrent hand flapping', 'Asthma', 'Intellectual disability, mild', 'Heart murmur', 'Sleep disturbance', 'Prolonged neonatal jaundice', 'Abnormal pinna morphology', 'Episodic fatigue', 'Hip dysplasia', 'Attention deficit hyperactivity disorder', 'Receptive language delay', 'Impulsivity', 'Delayed social development', 'Self-injurious behavior', 'Preauricular pit', 'Expres…
13	Gholson Lyon	New York State Institute for Basic Research in Developmental Disabilities, Jervis Clinic	Male	8 years 11 months	unpublished_Lyon_2021_ZK	7831	Permission granted to publish on GestaltMatcher	NAA15_unpublished_Lyon_2021_ZK	Australia	NAA15	01-04-2021 19:08:26	NM_057175.4	c.1861C>T	p.Gln621*	g.140291472C>T	NAA15	GRCh37	de novo							Yes (Delayed speech and language development (HP:0000750), Motor delay (HP:0001270), Dyslexia (HP:0010522), Delayed fine motor development (HP:0010862))	No	No	Yes (Low-set ears (HP:0000369))	Yes (Abnormality of the lacrimal duct (HP:0011481))	No	Yes (Abnormality of mouth shape (HP:0011338))		No	Yes (Myopia (HP:0000545))	Yes (Transposition of the great arteries (HP:0001669))		No	No	Yes (Flat occiput (HP:0005469), Toe walking (HP:0040083))	Yes (Abnormal number of hair whorls (HP:0010813))	No	Yes (Sleep disturbance (HP:0002360))	Yes (Lactose intolerance (HP:0004789), Fructose intolerance (HP:0005973), Allergy (HP:0012393))	No	Autosomal dominant (Autosomal dominant inheritance (HP:0000006))		Intellectual disability, Intellectual disability	['HP:0010813', 'HP:0000750', 'HP:0012393', 'HP:0005973', 'HP:0000006', 'HP:0000369', 'HP:0001270', 'HP:0001669', 'HP:0010522', 'HP:0005469', 'HP:0002360', 'HP:0011481', 'HP:0011338', 'HP:0010862', 'HP:0040083', 'HP:0004789', 'HP:0000545']	['Delayed speech and language development', 'Abnormal lacrimal duct morphology', 'Allergy', 'Transposition of the great arteries', 'Flat occiput', 'Lactose intolerance', 'Abnormality of mouth shape', 'Fructose intolerance', 'Autosomal dominant inheritance', 'Abnormal number of hair whorls', 'Motor delay', 'Dyslexia', 'Low-set ears', 'Sleep disturbance', 'Delayed fine motor development', 'Myopia',…
14	Gholson Lyon	New York State Institute for Basic Research in Developmental Disabilities, Jervis Clinic	Male	12 year 6 months	26785492	4670	Permission granted to publish on GestaltMatcher	NAA15_Homesy_Science_2015_MH	United States	NAA15	12-03-2021 17:27:36	NAA15 NM_057175.3	c.1005-1008del	p.Asp335Glufs*7	g.Ch4:140272756delAAAG	NAA15	GRCh38/Hg19	inherited				Mild (Intellectual disability, mild (HP:0001256))			Yes (Motor delay (HP:0001270), Headache (HP:0002315), Poor fine motor coordination (HP:0007010), Mild global developmental delay (HP:0011342))	Yes (Depression (HP:0000716), Anxiety (HP:0000739), Delayed speech and language development (HP:0000750), Developmental regression (HP:0002376))		No	Yes (Horizontal eyebrow (HP:0011228))	Yes (Prominent nasal tip (HP:0005274), Wide nasal base (HP:0012810))	Yes (Thin upper lip vermilion (HP:0000219), Short philtrum (HP:0000322))		No	No	Yes (Congestive heart failure (HP:0001635), Tetralogy of Fallot (HP:0001636), Pulmonic stenosis (HP:0001642), Tachycardia (HP:0001649), Dextrocardia (HP:0001651), Double outlet right ventricle (HP:0001719), Single ventricle (HP:0001750), Persistent left superior vena cava (HP:0005301), Anomalous pulmonary venous return (HP:0010772), Tricuspid atresia (HP:0011662), Left superior vena cava draining…		Yes (Episodic vomiting (HP:0002572), Feeding difficulties in infancy (HP:0008872))	No	Yes (Slender finger (HP:0001238), Slender build (HP:0001533), Abnormal muscle tone (HP:0003808), Short stature (HP:0004322))	Yes (Capillary hemangiomas (HP:0005306))	No	No	Yes (Asplenia (HP:0001746), Recurrent upper respiratory tract infections (HP:0002788), Bronchitis (HP:0012387))	No	X-linked (X-linked inheritance (HP:0001417))			['HP:0005301', 'HP:0005306', 'HP:0002315', 'HP:0008872', 'HP:0003808', 'HP:0011228', 'HP:0001651', 'HP:0007010', 'HP:0012020', 'HP:0011662', 'HP:0005274', 'HP:0001746', 'HP:0000219', 'HP:0001719', 'HP:0001249', 'HP:0001750', 'HP:0004322', 'HP:0002788', 'HP:0000739', 'HP:0001642', 'HP:0001533', 'HP:0000716', 'HP:0002572', 'HP:0011669', 'HP:0001238', 'HP:0012303', 'HP:0012387', 'HP:0001417', 'HP:00…	['Mild global developmental delay', 'Pulmonic stenosis', 'Short philtrum', 'Intellectual disability, mild', 'X-linked inheritance', 'Horizontal eyebrow', 'Tachycardia', 'Tetralogy of Fallot', 'Persistent left superior vena cava', 'Developmental regression', 'Thin upper lip vermilion', 'Poor fine motor coordination', 'Prominent nasal tip', 'Motor delay', 'Episodic vomiting', 'Left superior vena ca…
15	Gholson Lyon	New York State Institute for Basic Research in Developmental Disabilities, Jervis Clinic	Male	4 years 5 months	unpublished_Lyon_2021_MA	4637	Permission granted to publish on GestaltMatcher	NAA15_unpublished_Lyon_2021_MA	United States	NAA15	20-01-2021 21:26:46	NM_057175.3	c.0517delG	p.Glu173Asnfs*54	p.Chr4:14064094	NAA15	GRCh37	de novo				Mild (Intellectual disability, mild (HP:0001256))			Yes (Delayed speech and language development (HP:0000750), Gait ataxia (HP:0002066), Delayed gross motor development (HP:0002194), Poor motor coordination (HP:0002275), Clumsiness (HP:0002312), Frequent falls (HP:0002359), Poor fine motor coordination (HP:0007010), Mild global developmental delay (HP:0011342))	Yes (Autistic behavior (HP:0000729), Inflexible adherence to routines or rituals (HP:0000732), Impaired social interactions (HP:0000735), Anxiety (HP:0000739), Low frustration tolerance (HP:0000744), Recurrent hand flapping (HP:0100023))	No	No	No	No	No		No	No	Yes (Ventricular septal defect (HP:0001629), Atria septal defect (HP:0001631), Heart murmur (HP:0030148))		Yes (Gastroesophageal reflux (HP:0002020), Prolonged neonatal jaundice (HP:0006579), Feeding difficulties in infancy (HP:0008872), Nasogastric tube feeding in infancy (HP:0011470), Meconium stained amniotic fluid (HP:0012420))	No	Yes (Generalized hypotonia (HP:0001290), Slender build (HP:0001533), Gait ataxia (HP:0002066), Clumsiness (HP:0002312), Frequent falls (HP:0002359))	No	No	No (Pneumonia (HP:0002090))	Yes (Pneumonia (HP:0002090), Asthma (HP:0002099), Recurrent infections due to aspiration (HP:0004891), Chronic lung disease (HP:0006528), Pulmonary insufficiency (HP:0010444))	No	Autosomal dominant (Autosomal dominant inheritance (HP:0000006))			['HP:0100023', 'HP:0002090', 'HP:0002099', 'HP:0008872', 'HP:0007010', 'HP:0030148', 'HP:0000735', 'HP:0001290', 'HP:0002312', 'HP:0001249', 'HP:0002359', 'HP:0000739', 'HP:0001533', 'HP:0002066', 'HP:0000732', 'HP:0001629', 'HP:0011342', 'HP:0002020', 'HP:0006528', 'HP:0004891', 'HP:0002275', 'HP:0001256', 'HP:0002194', 'HP:0006579', 'HP:0010444', 'HP:0011470', 'HP:0001270', 'HP:0012420', 'HP:00…	['Mild global developmental delay', 'Recurrent hand flapping', 'Asthma', 'Intellectual disability, mild', 'Poor motor coordination', 'Heart murmur', 'Prolonged neonatal jaundice', 'Gait ataxia', 'Inflexible adherence to routines or rituals', 'Pneumonia', 'Nasogastric tube feeding in infancy', 'Atrial septal defect', 'Gastroesophageal reflux', 'Poor fine motor coordination', 'Motor delay', 'Meconi…
16	Gholson Lyon	New York State Institute for Basic Research in Developmental Disabilities, Jervis Clinic	Male	9 years	unpublished_Lyon_2020_LW	4669	Permission granted to publish on GestaltMatcher	NAA15_unpublished_Lyon_2020_LW	Australia	NAA15	01-12-2020 16:58:21	NM_057175.5	c.1868del	p.Asn623Ilefs*13585Thr	g.Chr4:140291477	NAA15	GRCh38/Hg19	de novo				Mild (Intellectual disability, mild (HP:0001256))			Yes (Delayed speech and language development (HP:0000750), Gait disturbance (HP:0001288), Poor motor coordination (HP:0002275), Poor coordination (HP:0002370), Poor fine motor coordination (HP:0007010), Poor gross motor coordination (HP:0007015), Generalized neonatal hypotonia (HP:0008935), Toe walking (HP:0040083), Cerebral palsy (HP:0100021))	Yes (Short attention span (HP:0000736), Abnormal aggressive, impulsive or violent behavior (HP:0006919), Impulsivity (HP:0100710))	No	Yes (Low-set ears (HP:0000369))	No	Yes (Abnormality of the nasal bridge (HP:0000422))	Yes (Thin upper lip vermilion (HP:0000219), Long philtrum (HP:0000343))		No	No	Yes (Ventricular septal defect (HP:0001629), Tachycardia (HP:0001649), Patent foramen ovale (HP:0001655), Prolonged QT interval (HP:0001657), Supraventricular tachycardia (HP:0004755))		Yes (Feeding difficulties in infancy (HP:0008872))	Yes (Polyuria (HP:0000103))	Yes (Broad forehead (HP:0000337), Pectus carinatum (HP:0000768), Neonatal hypotonia (HP:0001319), Overlapping toe (HP:0001845), Hyperextensible hand joints (HP:0005639), Six lumbar vertebrae (HP:0008416), Ankle clonus (HP:0011448))	No	No	No	No	No	Autosomal recessive (Autosomal recessive inheritance (HP:0000007))		Intellectual disability	['HP:0008416', 'HP:0001657', 'HP:0000252', 'HP:0000337', 'HP:0008872', 'HP:0001655', 'HP:0007010', 'HP:0002370', 'HP:0008935', 'HP:0000007', 'HP:0001288', 'HP:0000219', 'HP:0001249', 'HP:0000103', 'HP:0011451', 'HP:0100021', 'HP:0000422', 'HP:0001319', 'HP:0011448', 'HP:0000369', 'HP:0005639', 'HP:0000736', 'HP:0001629', 'HP:0001845', 'HP:0002275', 'HP:0001256', 'HP:0001270', 'HP:0001649', 'HP:00…	['Generalized neonatal hypotonia', 'Autosomal recessive inheritance', 'Intellectual disability, mild', 'Poor motor coordination', 'Tachycardia', 'Pectus carinatum', 'Thin upper lip vermilion', 'Tip-toe gait', 'Polyuria', 'Hyperextensible hand joints', 'Impulsivity', 'Poor fine motor coordination', 'Gait disturbance', 'Motor delay', 'Long philtrum', 'Delayed speech and language development', 'Neon…
17	Gholson Lyon	New York State Institute for Basic Research in Developmental Disabilities, Jervis Clinic	Female	6 years	unpublished_Lyon_2020_ESJ	4535	Permission granted to publish on GestaltMatcher	NAA15_unpublished_Lyon_2020_ESJ	United States	NAA15	06-11-2020 17:44:10	NM_057175	c.0986dupT	p.Leu329fs*22	g.	NAA15	GRCh37	de novo				Mild (Intellectual disability, mild (HP:0001256))			Yes (Delayed speech and language development (HP:0000750), Intellectual disability, mild (HP:0001256), Global developmental delay (HP:0001263), Gait disturbance (HP:0001288), Tremor (HP:0001337), Periventricular leukomalacia (HP:0006970))	Yes (Autistic behavior (HP:0000729), Low frustration tolerance (HP:0000744), Gait disturbance (HP:0001288), Absent speech (HP:0001344), Developmental regression (HP:0002376), Expressive language delay (HP:0002474), Toe walking (HP:0040083))	Yes (Seizures (HP:0001250), Encephalopathy (HP:0001298), Absence seizures (HP:0002121), Periventricular leukomalacia (HP:0006970), Epileptiform EEG discharges (HP:0011182))	Yes (Low-set ears (HP:0000369))	Yes (Prominent epicanthal folds (HP:0007930), Horizontal eyebrow (HP:0011228))	Yes (Prominent nasal tip (HP:0005274))	No		No	Yes (Astigmatism (HP:0000483))	No		Yes (Dysphagia (HP:0002015), Abdominal distention (HP:0003270))	No	Yes (Gait disturbance (HP:0001288), Protuberant abdomen (HP:0001538), Finger syndactyly (HP:0006101), Clinodactyly (HP:0030084), Toe walking (HP:0040083))	Yes (Redundant skin in infancy (HP:0007595))	Yes (Pica (HP:0011856))	No	Yes (Recurrent otitis media (HP:0000403))	No	Autosomal dominant (Autosomal dominant inheritance (HP:0000006))			['HP:0001538', 'HP:0002121', 'HP:0003270', 'HP:0002015', 'HP:0000483', 'HP:0000403', 'HP:0011228', 'HP:0005274', 'HP:0001288', 'HP:0011182', 'HP:0001249', 'HP:0002474', 'HP:0030084', 'HP:0001250', 'HP:0001337', 'HP:0001263', 'HP:0011856', 'HP:0000369', 'HP:0002376', 'HP:0001344', 'HP:0001256', 'HP:0007930', 'HP:0001270', 'HP:0001298', 'HP:0007595', 'HP:0000744', 'HP:0040083', 'HP:0000750', 'HP:00…	['Intellectual disability, mild', 'Astigmatism', 'Generalized non-motor (absence) seizure', 'Interictal epileptiform activity', 'Horizontal eyebrow', 'Epicanthus', 'Finger syndactyly', 'Developmental regression', 'Tip-toe gait', 'Abdominal distention', 'Periventricular leukomalacia', 'Expressive language delay', 'Prominent nasal tip', 'Gait disturbance', 'Recurrent otitis media', 'Motor delay', '…
18	Gholson Lyon	New York State Institute for Basic Research in Developmental Disabilities, Jervis Clinic	Female	15 years	unpublished_Lyon_2020_AL	4536	Permission granted to publish on GestaltMatcher	NAA15_unpublished_Lyon_2020_AL	Australia	NAA15	03-11-2020 20:08:42	NM_057175.3	c.1051delA	p.Thr351Profs*3	g.	NAA15	GRCh37	de novo				Mild (Intellectual disability, mild (HP:0001256))			Yes (Delayed speech and language development (HP:0000750), Tremor (HP:0001337), Delayed closure of the anterior fontanelle (HP:0001476), Migraine (HP:0002076), Broad-based gait (HP:0002136), Expressive language delay (HP:0002474), Gait apraxia (HP:0010521), EEG with temporal sharp waves (HP:0011296))	Yes (Anxiety (HP:0000739))	Yes (Subcortical white matter calcifications (HP:0007346))	Yes (Long ear (HP:0400004))	Yes (Astigmatism (HP:0000483), Myopia (HP:0000545), Nystagmus (HP:0000639))	Yes (Prominent nasal tip (HP:0005274))	Yes (Widely spaced teeth (HP:0000687), Macrodontia (HP:0001572))		No	Yes (Strabismus (HP:0000486), Progressive visual loss (HP:0000529), Abnormality of the optic nerve (HP:0000587))	No		Yes (Polyphagia (HP:0002591), Feeding difficulties in infancy (HP:0008872))	No	Yes (Abnormality of the ribs (HP:0000772), Cutis marmorata (HP:0000965), Brachydactyly syndrome (HP:0001156), Tapered finger (HP:0001182), Scoliosis (HP:0002650), Hyperlordosis (HP:0003307), Mild short stature (HP:0003502), Clinodactyly (HP:0030084), Mild microcephaly (HP:0040196))	Yes (Eczema (HP:0000964), Mottled pigmentation (HP:0001070))	Yes (Menorrhagia (HP:0000132), Epistaxis (HP:0000421), Hypercalcemia (HP:0003072), Primary hyperparathyroidism (HP:0008200))	Yes (Failure to thrive in infancy (HP:0001531), Anemia (HP:0001903))	Yes (Eczema (HP:0000964))	No	Autosomal dominant (Autosomal dominant inheritance (HP:0000006))			['HP:0001518', 'HP:0001476', 'HP:0000587', 'HP:0010521', 'HP:0001182', 'HP:0001531', 'HP:0000252', 'HP:0003072', 'HP:0008872', 'HP:0002076', 'HP:0000483', 'HP:0000639', 'HP:0001572', 'HP:0011296', 'HP:0002650', 'HP:0003307', 'HP:0000545', 'HP:0000006', 'HP:0000964', 'HP:0000750', 'HP:0005274', 'HP:0002591', 'HP:0000687', 'HP:0003502', 'HP:0001249', 'HP:0000132', 'HP:0002474', 'HP:0030084', 'HP:00…	['Intellectual disability, mild', 'Astigmatism', 'Long ear', 'Broad-based gait', 'Polyphagia', 'Mild microcephaly', 'Menorrhagia', 'EEG with temporal sharp waves', 'Macrodontia', 'Expressive language delay', 'Hyperlordosis', 'Prominent nasal tip', 'Motor delay', 'Migraine', 'Clinodactyly', 'Small for gestational age', 'Subcortical white matter calcifications', 'Delayed closure of the anterior fon…
19	Gholson Lyon	New York State Institute for Basic Research in Developmental Disabilities, Jervis Clinic	Male	11 years	Unpublished_Lyon_2020_AS	4686	Permission granted to publish on GestaltMatcher	NAA15_unpublished_Lyon_2020_AS	United States	NAA15	24-09-2020 16:54:31	NM_057175.4	c.2031dupT	p.Ala678Cysfs*3	g.Chr4:140297597	NAA15	GRCh37	de novo							Yes (Delayed speech and language development (HP:0000750), Spastic gait (HP:0002064), Broad-based gait (HP:0002136), Poor motor coordination (HP:0002275), Headache (HP:0002315), Attention deficit hyperactivity disorder (HP:0007018), Gait apraxia (HP:0010521), Mild global developmental delay (HP:0011342), Cerebral palsy (HP:0100021))	Yes (Autistic behavior (HP:0000729), Anxiety (HP:0000739), Poor eye contact (HP:0000817), Absent speech (HP:0001344), Attention deficit hyperactivity disorder (HP:0007018))	Yes (Microcephaly (HP:0000252), Craniosynostosis (HP:0001363))	Yes (Chronic otitis media (HP:0000389))	Yes (Periorbital edema (HP:0100539))	Yes (Wide nasal bridge (HP:0000431))	Yes (Long philtrum (HP:0000343))		Yes (Chronic otitis media (HP:0000389))	No	No		Yes (Chronic constipation (HP:0012450))	No	Yes (Slender finger (HP:0001238), Craniosynostosis (HP:0001363), Slender build (HP:0001533), Short stature (HP:0004322), Limitation of movement at ankles (HP:0010505))	Yes (Fine hair (HP:0002213), Fair hair (HP:0002286))		Yes (Heat intolerance (HP:0002046))		No	Autosomal dominant (Autosomal dominant inheritance (HP:0000006))			['HP:0010505', 'HP:0010521', 'HP:0002315', 'HP:0000252', 'HP:0002064', 'HP:0001249', 'HP:0012450', 'HP:0100539', 'HP:0004322', 'HP:0002213', 'HP:0100021', 'HP:0001363', 'HP:0011451', 'HP:0000739', 'HP:0001533', 'HP:0004325', 'HP:0001238', 'HP:0002046', 'HP:0011342', 'HP:0000817', 'HP:0001344', 'HP:0002275', 'HP:0001270', 'HP:0002136', 'HP:0000343', 'HP:0000389', 'HP:0002286', 'HP:0000750', 'HP:00…	['Chronic constipation', 'Mild global developmental delay', 'Fine hair', 'Limitation of movement at ankles', 'Periorbital edema', 'Poor motor coordination', 'Broad-based gait', 'Wide nasal bridge', 'Attention deficit hyperactivity disorder', 'Motor delay', 'Decreased body weight', 'Long philtrum', 'Autistic behavior', 'Delayed speech and language development', 'Headache', 'Cerebral palsy', 'Short…
20	Gholson Lyon	New York State Institute for Basic Research in Developmental Disabilities, Jervis Clinic	Male	2 years	29656860	1519	Permission granted to publish on GestaltMatcher	NAA15_Cheng_2018_AJHG_31	United States	NAA15	21-09-2020 19:56:47	NM_057175.3	c.2322C>G	p.Tyr774*	g.140307306C>G	NAA15	GRCh37	de novo				Moderate (Intellectual disability, moderate (HP:0002342))	50		Yes (Intellectual disability, moderate (HP:0002342))	Yes (Obsessive-compulsive behavior (HP:0000722), Impulsivity (HP:0100710))		No	Yes (Epicanthus inversus (HP:0000537))		Yes (Smooth philtrum (HP:0000319))				No									No				['HP:0000537', 'HP:0000750', 'HP:0000319', 'HP:0001270', 'HP:0001249', 'HP:0100710', 'HP:0000722', 'HP:0002342']	['Delayed speech and language development', 'Intellectual disability', 'Impulsivity', 'Obsessive-compulsive behavior', 'Motor delay', 'Epicanthus inversus', 'Intellectual disability, moderate', 'Smooth philtrum']
21	Gholson Lyon	New York State Institute for Basic Research in Developmental Disabilities, Jervis Clinic	Female	7 years	29656860	No Photo	No Photo	NAA15_Cheng_2018_AJHG_30	United Kingdom	NAA15	21-09-2020 19:45:27	NM_057175.3	c.2300C>A	p.Ser767*	g.140306130C>A	NAA15	GRCh37					Moderate (Intellectual disability, moderate (HP:0002342))	50		Yes (Global developmental delay (HP:0001263), Neonatal hypotonia (HP:0001319))	Yes (Stereotypic behavior (HP:0000733))	No	No	Yes (Abnormality of the eyebrow (HP:0000534))	Yes (Depressed nasal bridge (HP:0005280))	No				No		Yes (Feeding difficulties (HP:0011968), Allergy (HP:0012393), Food intolerance (HP:0012537))	No		Yes (Eczema (HP:0000964))	No	Yes (Allergy (HP:0012393))	No	No				['HP:0001263', 'HP:0000733', 'HP:0000750', 'HP:0000534', 'HP:0012393', 'HP:0012537', 'HP:0011968', 'HP:0001270', 'HP:0001249', 'HP:0005280', 'HP:0001319', 'HP:0002342', 'HP:0000964']	['Delayed speech and language development', 'Intellectual disability', 'Allergy', 'Global developmental delay', 'Neonatal hypotonia', 'Food intolerance', 'Depressed nasal bridge', 'Feeding difficulties', 'Motor delay', 'Eczema', 'Abnormal eyebrow morphology', 'Intellectual disability, moderate', 'Motor stereotypy']
22	Gholson Lyon	New York State Institute for Basic Research in Developmental Disabilities, Jervis Clinic	Male	31 years	29656860, 28191889	No Photo	No Photo	NAA15_Cheng_2018_AJHG_29	Belgium	NAA15	21-09-2020 19:34:31	NM_057175.3	c.2086A>T	p.Lys696*	g.140299939A>T	NAA15	GRCh37	de novo								Yes (Autism (HP:0000717))		Yes (Auricular tag (HP:0030021))	No	No	No																Consanguineous family	['HP:0001270', 'HP:0001249', 'HP:0000717', 'HP:0030021', 'HP:0000750']	['Intellectual disability', 'Delayed speech and language development', 'Auricular tag', 'Motor delay', 'Autism']
23	Gholson Lyon	New York State Institute for Basic Research in Developmental Disabilities, Jervis Clinic	Male	9 years	NAA15_Unpublished_Lyon_2020_AF	No consent to publish	60001	NAA15_Unpublished_Lyon_2020_AF	United States	NAA15	14-09-2020 23:01:42	NM_057175.3	c.0079A>G	p.Arg027Gly	g.4:140255352	NAA15	GRCh37	de novo					94		Yes (Delayed speech and language development (HP:0000750), Motor delay (HP:0001270), Generalized hypotonia (HP:0001290), Slurred speech (HP:0001350), Broad-based gait (HP:0002136), Mild global developmental delay (HP:0011342))	No		Yes (Recurrent otitis media (HP:0000403), Bilateral conductive hearing impairment (HP:0008513))	Yes (Upslanted palpebral fissure (HP:0000582), Amblyopia (HP:0000646), Almond-shaped palpebral fissure (HP:0007874), Prominent epicanthal folds (HP:0007930))	Yes (Broad nasal tip (HP:0000455), Depressed nasal bridge (HP:0005280))	Yes (High palate (HP:0000218), Irregularly spaced teeth (HP:0006316), Overbite (HP:0011094))		Yes (Bilateral sensorineural hearing impairment (HP:0008619))	Yes (Amblyopia (HP:0000646))	Yes (Cardiomyopathy (HP:0001638), Left ventricular septal hypertrophy (HP:0005144), Heart murmur (HP:0030148))		No	Yes (Chordee (HP:0000041), Hypospadias (HP:0000047), Penile hypospadias (HP:0003244))	Yes (High forehead (HP:0000348), Slender finger (HP:0001238), Generalized hypotonia (HP:0001290), Abnormality of the ankles (HP:0003028), Clinodactyly of the 5th finger (HP:0004209), 3-5 toe syndactyly (HP:0010716))	Yes (Eczematoid dermatitis (HP:0000976), Sparse hair (HP:0008070))	No	No	Yes (Seasonal allergy (HP:0012395))	No	Autosomal dominant (Autosomal dominant inheritance (HP:0000006))			['HP:0008619', 'HP:0000976', 'HP:0011094', 'HP:0005144', 'HP:0003244', 'HP:0008513', 'HP:0000403', 'HP:0030148', 'HP:0000750', 'HP:0008070', 'HP:0001290', 'HP:0000646', 'HP:0000047', 'HP:0003028', 'HP:0012395', 'HP:0001238', 'HP:0006316', 'HP:0001638', 'HP:0000041', 'HP:0011342', 'HP:0000455', 'HP:0010716', 'HP:0004209', 'HP:0000348', 'HP:0001350', 'HP:0001270', 'HP:0002136', 'HP:0007930', 'HP:00…	['Sparse hair', 'Mild global developmental delay', 'Penile hypospadias', 'Broad nasal tip', 'Almond-shaped palpebral fissure', 'Heart murmur', 'Epicanthus', 'Eczematoid dermatitis', 'Broad-based gait', 'Irregularly spaced teeth', 'Upslanted palpebral fissure', 'Increased overbite', 'Ventricular septal hypertrophy', 'Abnormality of the ankles', 'Recurrent otitis media', 'Clinodactyly of the 5th fi…
24	Gholson Lyon	New York State Institute for Basic Research in Developmental Disabilities, Jervis Clinic	Male	5 years	unpublished_lyon_2020_LL	4668	Permission granted to publish on GestaltMatcher	NAA15_unpublished_Lyon_2020_LL	United Kingdom	NAA15	08-09-2020 22:54:31	NM_057175.4	c.0517G>T	p.Glu173*	g.140264094G>T	NAA15	GRCh37	de novo				Moderate (Intellectual disability, moderate (HP:0002342))			Yes (Delayed speech and language development (HP:0000750), Gait disturbance (HP:0001288), Generalized hypotonia (HP:0001290), Slurred speech (HP:0001350), Absence seizures (HP:0002121), Poor motor coordination (HP:0002275), Moderate global developmental delay (HP:0011343))	Yes (Agitation (HP:0000713), Autism (HP:0000717), Autistic behavior (HP:0000729), Poor eye contact (HP:0000817), Abnormal aggressive, impulsive or violent behavior (HP:0006919), Recurrent hand flapping (HP:0100023))		No	Yes (Hypertelorism (HP:0000316))	Yes (Wide nasal bridge (HP:0000431), Prominent nasal tip (HP:0005274))	Yes (Long philtrum (HP:0000343))		No	No	No		Yes (Lactose intolerance (HP:0004789))	No	Yes (Pectus excavatum (HP:0000767), 1-3 toe syndactyly (HP:0001459), Frontal bossing (HP:0002007), Prominent forehead (HP:0011220))	No	No	Yes (Sleep disturbance (HP:0002360), Recurrent upper respiratory tract infections (HP:0002788), Cow milk allergy (HP:0100327))	Yes (Allergic rhinitis (HP:0003193))	No	Autosomal dominant (Autosomal dominant inheritance (HP:0000006))			['HP:0100023', 'HP:0002121', 'HP:0002342', 'HP:0011343', 'HP:0004789', 'HP:0000006', 'HP:0011220', 'HP:0100327', 'HP:0005274', 'HP:0001288', 'HP:0001290', 'HP:0000713', 'HP:0002788', 'HP:0000316', 'HP:0000717', 'HP:0000817', 'HP:0002360', 'HP:0002275', 'HP:0000767', 'HP:0002007', 'HP:0001350', 'HP:0001270', 'HP:0000343', 'HP:0006919', 'HP:0001459', 'HP:0000750', 'HP:0000431', 'HP:0000729', 'HP:00…	['Recurrent hand flapping', 'Poor motor coordination', 'Generalized non-motor (absence) seizure', 'Sleep disturbance', 'Frontal bossing', 'Wide nasal bridge', 'Prominent nasal tip', 'Gait disturbance', 'Allergic rhinitis', 'Motor delay', 'Autism', 'Pectus excavatum', 'Intellectual disability, moderate', 'Long philtrum', 'Autistic behavior', 'Delayed speech and language development', 'Hyperteloris…
25	Gholson Lyon	New York State Institute for Basic Research in Developmental Disabilities, Jervis Clinic	Male	4 years	unpublished_Lyon_2020_WW	4671	Permission granted to publish on GestaltMatcher	NAA15_unpublished_Lyon_2020_WW	United States	NAA15	03-09-2020 22:26:55	NM_057175	c.1753G>A	p.Ala585Thr	g.140222676_140311935	NAA15	GRCh37	de novo				Mild (Intellectual disability, mild (HP:0001256))			Yes (Intellectual disability, mild (HP:0001256), Absent speech (HP:0001344), Slurred speech (HP:0001350), Poor motor coordination (HP:0002275), Absent Achilles reflex (HP:0003438), Speech articulation difficulties (HP:0009088), Speech apraxia (HP:0011098))	Yes (Absent speech (HP:0001344), Attention deficit hyperactivity disorder (HP:0007018), Impulsivity (HP:0100710))		No	Yes (Hypertelorism (HP:0000316))	Yes (Narrow nasal bridge (HP:0000446), Broad nasal tip (HP:0000455))	Yes (High palate (HP:0000218), Long philtrum (HP:0000343))		No	No	Yes (Primum atrial septal defect (HP:0010445), Heart murmur (HP:0030148))		Yes (Dysphagia (HP:0002015), Gastroesophageal reflux (HP:0002020), Feeding difficulties (HP:0011968))	No	Yes (Microcephaly (HP:0000252), Broad forehead (HP:0000337), Short stature (HP:0004322), Joint hyperflexibility (HP:0005692), Finger syndactyly (HP:0006101), 3-4 toe syndactyly (HP:0009779), Hypermobility of toe joints (HP:0010510))	Yes (Eczematoid dermatitis (HP:0000976))	No	Yes (Failure to thrive (HP:0001508), Neonatal hypoglycemia (HP:0001998), Allergy (HP:0012393))	Yes (Eczematoid dermatitis (HP:0000976), Allergy (HP:0012393))	No	Autosomal dominant (Autosomal dominant inheritance (HP:0000006))			['HP:0000976', 'HP:0009779', 'HP:0000252', 'HP:0000337', 'HP:0002015', 'HP:0010510', 'HP:0030148', 'HP:0011968', 'HP:0003438', 'HP:0001249', 'HP:0004322', 'HP:0001508', 'HP:0011098', 'HP:0004325', 'HP:0000316', 'HP:0000446', 'HP:0012393', 'HP:0001998', 'HP:0002020', 'HP:0009088', 'HP:0001344', 'HP:0002275', 'HP:0000455', 'HP:0001256', 'HP:0005692', 'HP:0001350', 'HP:0001270', 'HP:0000218', 'HP:00…	['Absent Achilles reflex', 'Broad nasal tip', 'Intellectual disability, mild', 'Poor motor coordination', 'Speech articulation difficulties', 'Heart murmur', 'Eczematoid dermatitis', 'Finger syndactyly', 'Attention deficit hyperactivity disorder', 'Impulsivity', 'Hypermobility of toe joints', 'Gastroesophageal reflux', 'Motor delay', 'Failure to thrive', '3-4 toe syndactyly', 'Decreased body weig…
26	Gholson Lyon	New York State Institute for Basic Research in Developmental Disabilities, Jervis Clinic	Male	6 years	29656860, 28191889	No Photo	No Photo	NAA15_Cheng_2018_AJHG_32	Italy	NAA15	03-09-2020 00:03:40	NM_057175.3	c.2389A>T	p.Arg797*	g.140307373A>T	NAA15	GRCh37	de novo							Yes (Global developmental delay (HP:0001263))	Yes (Autism (HP:0000717))	No						No	No	No		Yes (Feeding difficulties in infancy (HP:0008872))					Yes (Neonatal asphyxia (HP:0012768), Cyanotic episode (HP:0200048))		No				['HP:0001263', 'HP:0200048', 'HP:0001270', 'HP:0001249', 'HP:0012768', 'HP:0000717', 'HP:0008872', 'HP:0000750']	['Intellectual disability', 'Delayed speech and language development', 'Global developmental delay', 'Neonatal asphyxia', 'Motor delay', 'Autism', 'Feeding difficulties in infancy', 'Cyanotic episode']
27	Gholson Lyon	New York State Institute for Basic Research in Developmental Disabilities, Jervis Clinic	Female	7 years	29656860	No Photo	No Photo	NAA15_Cheng_2018_AJHG_30	United Kingdom	NAA15	02-09-2020 23:40:48	NM_057175.3	c.2300C>A	p.Ser767*	g.140306130C>A	NAA15	GRCh37	de novo				Moderate (Intellectual disability, moderate (HP:0002342))			Yes (Neonatal hypotonia (HP:0001319))	Yes (Stereotypic behavior (HP:0000733))		No	Yes (Abnormality of the eyebrow (HP:0000534))	Yes (Depressed nasal bridge (HP:0005280))							Yes (Feeding difficulties (HP:0011968), Food intolerance (HP:0012537))	No	No	Yes (Eczema (HP:0000964))			Yes (Allergy (HP:0012393))	No				['HP:0002342', 'HP:0000733', 'HP:0000750', 'HP:0000534', 'HP:0012537', 'HP:0012393', 'HP:0011968', 'HP:0001270', 'HP:0001249', 'HP:0001319', 'HP:0005280', 'HP:0000964']	['Delayed speech and language development', 'Intellectual disability', 'Allergy', 'Neonatal hypotonia', 'Food intolerance', 'Depressed nasal bridge', 'Feeding difficulties', 'Motor delay', 'Eczema', 'Abnormal eyebrow morphology', 'Intellectual disability, moderate', 'Motor stereotypy']
28	Gholson Lyon	New York State Institute for Basic Research in Developmental Disabilities, Jervis Clinic	Female	12 years	29656860, 28191889	1516	Permission granted to publish on GestaltMatcher	NAA15_Cheng_2018_AJHG_28	Netherlands	NAA15	02-09-2020 23:24:04	NM_057175.3	c.1988delC	p.Pro663Argfs*2	g.140297559delC	NAA15	GRCh37	inherited				Moderate (Intellectual disability, moderate (HP:0002342))	IQ 50		Yes (Delayed speech and language development (HP:0000750), Motor delay (HP:0001270), Intellectual disability, moderate (HP:0002342), Moderate global developmental delay (HP:0011343))	Yes (Autism (HP:0000717), Autistic behavior (HP:0000729), Hyperactivity (HP:0000752))									No		No	No	Yes (1-2 finger syndactyly (HP:0010704))					No	X-linked (X-linked inheritance (HP:0001417))		Intellectual disability	['HP:0002342', 'HP:0001417', 'HP:0001270', 'HP:0001249', 'HP:0000717', 'HP:0000752', 'HP:0000750', 'HP:0011343', 'HP:0000729', 'HP:0010704']	['Intellectual disability', 'Delayed speech and language development', 'X-linked inheritance', 'Motor delay', 'Autism', 'Moderate global developmental delay', '1-2 finger syndactyly', 'Intellectual disability, moderate', 'Autistic behavior', 'Hyperactivity']
29	Gholson Lyon	New York State Institute for Basic Research in Developmental Disabilities, Jervis Clinic	Female	8 years	29656860	No Photo	No Photo	NAA15_Cheng_2018_AJHG_27	United Kingdom	NAA15	02-09-2020 23:16:08	NM_057175.3	c.1906G>T	p.Gly636*	g.140291517G>T	NAA15	GRCh37	de novo				Severe (Intellectual disability, severe (HP:0010864))	3		Yes (Delayed speech and language development (HP:0000750), Global developmental delay (HP:0001263), Absent speech (HP:0001344), Intellectual disability, severe (HP:0010864))	Yes (Autistic behavior (HP:0000729), Absent speech (HP:0001344))			Yes (Horizontal eyebrow (HP:0011228))	Yes (Abnormal nasal base (HP:0012808))	Yes (Abnormality of the teeth (HP:0000164))				No		Yes (Anteriorly placed anus (HP:0001545), Constipation (HP:0002019))	Yes (Premature adrenarche (HP:0012412))	Yes (Sacral dimple (HP:0000960), Joint hypermobility (HP:0001382), Talipes (HP:0001883), Abnormality of the patella (HP:0003045))		Yes (Premature adrenarche (HP:0012412))			No				['HP:0010864', 'HP:0001263', 'HP:0001382', 'HP:0000960', 'HP:0001883', 'HP:0000164', 'HP:0012412', 'HP:0001270', 'HP:0012808', 'HP:0001249', 'HP:0001545', 'HP:0002019', 'HP:0000750', 'HP:0011228', 'HP:0000729', 'HP:0001344', 'HP:0003045']	['Intellectual disability', 'Delayed speech and language development', 'Global developmental delay', 'Talipes', 'Abnormality of the dentition', 'Premature adrenarche', 'Anteriorly placed anus', 'Abnormal nasal base', 'Joint hypermobility', 'Motor delay', 'Horizontal eyebrow', 'Absent speech', 'Sacral dimple', 'Constipation', 'Abnormal patella morphology', 'Intellectual disability, severe', 'Autis…
30	Gholson Lyon	New York State Institute for Basic Research in Developmental Disabilities, Jervis Clinic	Female	18 years	29656860	No Photo	No Photo	NAA15_Cheng_2018_AJHG_26	Netherlands	NAA15	02-09-2020 23:05:54	NM_057175.3	c.1841delA	p.Asn614Metfs*22	g.140291452delA	NAA15	GRCh37	de novo				Moderate (Intellectual disability, moderate (HP:0002342))	3		Yes (Global developmental delay (HP:0001263), Intellectual disability, moderate (HP:0002342))				Yes (Hypertelorism (HP:0000316))	Yes (Wide nasal bridge (HP:0000431), Wide nasal base (HP:0012810))	No								Yes (Microcephaly (HP:0000252), Short stature (HP:0004322))					No				['HP:0012810', 'HP:0001263', 'HP:0001518', 'HP:0000316', 'HP:0000252', 'HP:0001249', 'HP:0003561', 'HP:0004322', 'HP:0002342', 'HP:0000431']	['Intellectual disability', 'Birth length less than 3rd percentile', 'Global developmental delay', 'Hypertelorism', 'Wide nasal base', 'Short stature', 'Intellectual disability, moderate', 'Wide nasal bridge', 'Microcephaly', 'Small for gestational age']
31	Gholson Lyon	New York State Institute for Basic Research in Developmental Disabilities, Jervis Clinic	Male	12 years, 6 months	29656860	No Photo	No Photo	NAA15_Cheng_2018_AJHG_25	United States	NAA15	02-09-2020 22:56:04	NM_057175.3	c.1798_1801delAGAA	p.Arg600Glufs*8	g.140291409_140291412	NAA15	GRCh37	de novo				Moderate (Intellectual disability, moderate (HP:0002342))	3		Yes (Delayed speech and language development (HP:0000750), Seizures (HP:0001250), Global developmental delay (HP:0001263), Atonic seizures (HP:0010819), Delayed fine motor development (HP:0010862), Moderate global developmental delay (HP:0011343))	Yes (Autism (HP:0000717), Autistic behavior (HP:0000729))	No	No	No	No	No		No	No	No		Yes (Constipation (HP:0002019))	No	Yes (Microcephaly (HP:0000252))					No			Intellectual disability	['HP:0001263', 'HP:0010819', 'HP:0010862', 'HP:0001270', 'HP:0000252', 'HP:0001249', 'HP:0000717', 'HP:0011451', 'HP:0002019', 'HP:0000750', 'HP:0002342', 'HP:0011343', 'HP:0001250', 'HP:0000729']	['Intellectual disability', 'Delayed speech and language development', 'Atonic seizure', 'Global developmental delay', 'Autistic behavior', 'Motor delay', 'Autism', 'Primary microcephaly', 'Moderate global developmental delay', 'Intellectual disability, moderate', 'Microcephaly', 'Delayed fine motor development', 'Constipation', 'Seizure']
32	Gholson Lyon	New York State Institute for Basic Research in Developmental Disabilities, Jervis Clinic	Male	14 years	29656860, 28191889	No Photo	No Photo	NAA15_Cheng_2018_AJHG_24	Australia	NAA15	02-09-2020 22:45:07	NM_057175.3	c.1795_1798delCAAA	p.Gln599Glufs*9	g.140291406_140291409	NAA15	GRCh37	de novo				Moderate (Intellectual disability, moderate (HP:0002342))	3		Yes (Delayed speech and language development (HP:0000750), Seizures (HP:0001250), Motor delay (HP:0001270), Intellectual disability, moderate (HP:0002342), Delayed fine motor development (HP:0010862), Moderate global developmental delay (HP:0011343))	Yes (Poor fine motor coordination (HP:0007010))													No	No	No	No	No	No	Autosomal dominant (Autosomal dominant inheritance (HP:0000006))			['HP:0010862', 'HP:0001270', 'HP:0001249', 'HP:0007010', 'HP:0000750', 'HP:0002342', 'HP:0011343', 'HP:0001250', 'HP:0000006']	['Intellectual disability', 'Delayed speech and language development', 'Poor fine motor coordination', 'Autosomal dominant inheritance', 'Motor delay', 'Moderate global developmental delay', 'Intellectual disability, moderate', 'Delayed fine motor development', 'Seizure']
33	Gholson Lyon	New York State Institute for Basic Research in Developmental Disabilities, Jervis Clinic	Male	2 years 4 months	29656860, 28191889	No Photo	No Photo	NAA15_Cheng_2018_AJHG_23	Belgium	NAA15	02-09-2020 22:20:52	NM_057175.3	c.1695T>A	p.Tyr565*	g.140283033T>A	NAA15	GRCh37	de novo					3		Yes (Delayed speech and language development (HP:0000750), Global developmental delay (HP:0001263))	Yes (Aggressive behavior (HP:0000718), Autistic behavior (HP:0000729), Poor eye contact (HP:0000817))	No	Yes (Low-set ears (HP:0000369))	Yes (Hypertelorism (HP:0000316), Ptosis (HP:0000508))	Yes (Abnormality of the philtrum (HP:0000288))					No		No	Yes (Cryptorchidism (HP:0000028))	Yes (Macrocephaly (HP:0000256), Broad forehead (HP:0000337), Pectus excavatum (HP:0000767), Pectus carinatum (HP:0000768))	No	No	No	No	No			Intellectual disability	['HP:0001263', 'HP:0000316', 'HP:0000767', 'HP:0000508', 'HP:0000369', 'HP:0001270', 'HP:0000768', 'HP:0000337', 'HP:0000028', 'HP:0000750', 'HP:0000817', 'HP:0000256', 'HP:0000288', 'HP:0000729', 'HP:0000718', 'HP:0004488']	['Delayed speech and language development', 'Global developmental delay', 'Hypertelorism', 'Motor delay', 'Poor eye contact', 'Pectus excavatum', 'Low-set ears', 'Pectus carinatum', 'Broad forehead', 'Cryptorchidism', 'Macrocephaly', 'Macrocephaly at birth', 'Abnormality of the philtrum', 'Ptosis', 'Aggressive behavior', 'Autistic behavior']
34	Gholson Lyon	New York State Institute for Basic Research in Developmental Disabilities, Jervis Clinic	Male	31 years	29656860	No Photo	No Photo	NAA15_Cheng_2018_AJHG_22B	United States	NAA15	02-09-2020 22:11:08	NM_057175.3	c.1134C>A	p.Tyr378*	g.140278586	NAA15	GRCh37								Yes (Global developmental delay (HP:0001263), Motor delay (HP:0001270), Generalized hypotonia (HP:0001290))	Yes (Agitation (HP:0000713), Autism (HP:0000717), Aggressive behavior (HP:0000718))		Yes (Low-set ears (HP:0000369))	Yes (Strabismus (HP:0000486), Hypermetropia (HP:0000540))		Yes (Abnormality of mouth size (HP:0011337))			Yes (Strabismus (HP:0000486), Hypermetropia (HP:0000540))	No		No	No	No	No	No	No	No	No			Intellectual disability, Congenital abnormality	['HP:0001263', 'HP:0011337', 'HP:0001290', 'HP:0000540', 'HP:0000369', 'HP:0001270', 'HP:0000717', 'HP:0000750', 'HP:0000713', 'HP:0000486', 'HP:0000718']	['Delayed speech and language development', 'Agitation', 'Global developmental delay', 'Abnormality of mouth size', 'Motor delay', 'Autism', 'Generalized hypotonia', 'Low-set ears', 'Strabismus', 'Hypermetropia', 'Aggressive behavior']
35	Gholson Lyon	New York State Institute for Basic Research in Developmental Disabilities, Jervis Clinic	Male	3 years 4 months	29656860	No Photo	No Photo	NAA15_Cheng_2018_AJHG_22A	United States	NAA15	02-09-2020 22:03:29	NM_057175.3	c.1134C>A	p.Tyr378*	g.140278586	NAA15	GRCh37	inherited				Moderate (Intellectual disability, moderate (HP:0002342))	3		Yes (Generalized hypotonia (HP:0001290), Intellectual disability, moderate (HP:0002342), Moderate global developmental delay (HP:0011343))	Yes (Autism (HP:0000717), Aggressive behavior (HP:0000718), Autistic behavior (HP:0000729), Short attention span (HP:0000736), Hyperactivity (HP:0000752))		Yes (Low-set ears (HP:0000369))			Yes (Narrow mouth (HP:0000160))				No		No	No	No	No	No	No	No	No			Intellectual disability, Congenital abnormality	['HP:0000750', 'HP:0001290', 'HP:0000369', 'HP:0001270', 'HP:0000736', 'HP:0001249', 'HP:0000717', 'HP:0000752', 'HP:0000160', 'HP:0002342', 'HP:0011343', 'HP:0000729', 'HP:0000718']	['Delayed speech and language development', 'Intellectual disability', 'Narrow mouth', 'Short attention span', 'Motor delay', 'Autism', 'Generalized hypotonia', 'Low-set ears', 'Moderate global developmental delay', 'Intellectual disability, moderate', 'Autistic behavior', 'Aggressive behavior', 'Hyperactivity']
36	Gholson Lyon	New York State Institute for Basic Research in Developmental Disabilities, Jervis Clinic	Female	11 years	29656860	No Photo	No Photo	NAA15_Cheng_2018_AJHG_20	United Kingdom	NAA15	02-09-2020 21:38:30	NM_057175.3	c.1009_1012delGAAA	p.Glu0337Argfs*5	g.140272760_140272763delGAAA	NAA15	GRCh37	de novo										No	No	No	No				No		Yes (Feeding difficulties in infancy (HP:0008872))		No	Yes (Eczema (HP:0000964))		Yes (Obesity (HP:0001513))	No	No			Intellectual disability, Consanguineous family	['HP:0001263', 'HP:0001513', 'HP:0001270', 'HP:0008872', 'HP:0002076', 'HP:0002342', 'HP:0000964']	['Global developmental delay', 'Motor delay', 'Feeding difficulties in infancy', 'Migraine', 'Eczema', 'Intellectual disability, moderate', 'Obesity']
37	Gholson Lyon	New York State Institute for Basic Research in Developmental Disabilities, Jervis Clinic	Male	8 years	29656860	No Photo	No Photo	NAA15_Cheng_2018_AJHG_19	United States	NAA15	02-09-2020 19:52:27	NM_057175.3	c.1009_1012delGAAA	p.Glu0337Argfs*5	g.140272760_140272763delGAAA	NAA15	GRCh37	de novo							Yes (Muscular hypotonia (HP:0001252), Global developmental delay (HP:0001263), Specific learning disability (HP:0001328), Poor speech (HP:0002465))			No	No	No	No				Yes (Dextrocardia (HP:0001651), Double outlet right ventricle (HP:0001719), Single ventricle (HP:0001750), Pulmonary artery stenosis (HP:0004415), Persistent left superior vena cava (HP:0005301), Anomalous pulmonary venous return (HP:0010772), Hypoplastic right heart (HP:0010954), Tricuspid atresia (HP:0011662), Right aortic arch (HP:0012020))		Yes (Abnormality of the liver (HP:0001392), Intestinal malrotation (HP:0002566), Abnormality of the hepatic vasculature (HP:0006707))	No	No	No	No	Yes (Asplenia (HP:0001746), Recurrent deep vein thrombosis (HP:0004850), Bronchiolitis (HP:0011950))	No	No				['HP:0005301', 'HP:0010954', 'HP:0012020', 'HP:0001651', 'HP:0002465', 'HP:0004850', 'HP:0011662', 'HP:0001746', 'HP:0001719', 'HP:0001249', 'HP:0001750', 'HP:0001328', 'HP:0001263', 'HP:0001252', 'HP:0004415', 'HP:0011950', 'HP:0010772', 'HP:0001270', 'HP:0006707', 'HP:0001392', 'HP:0002566']	['Persistent left superior vena cava', 'Pulmonary artery stenosis', 'Poor speech', 'Abnormality of the liver', 'Motor delay', 'Recurrent deep vein thrombosis', 'Asplenia', 'Hypoplastic right heart', 'Global developmental delay', 'Dextrocardia', 'Intestinal malrotation', 'Right aortic arch', 'Bronchiolitis', 'Double outlet right ventricle', 'Intellectual disability', 'Abnormality of the hepatic va…
38	Gholson Lyon	New York State Institute for Basic Research in Developmental Disabilities, Jervis Clinic	Female	10 years	29656860	1515	Permission granted to publish on GestaltMatcher	NAA15_Cheng_2018_AJHG_18	United States	NAA15	02-09-2020 19:40:35	NM_057175.3	c.913A>T	p.Lys305*	g.140272664A>T	NAA15	GRCh37	de novo				Moderate (Intellectual disability, moderate (HP:0002342))			Yes (Poor fine motor coordination (HP:0007010))	Yes (Abnormal social behavior (HP:0012433))									No				No (Pectus excavatum (HP:0000767))					No				['HP:0011339', 'HP:0000767', 'HP:0000750', 'HP:0001270', 'HP:0001999', 'HP:0001249', 'HP:0002342', 'HP:0000431', 'HP:0007010', 'HP:0012433']	['Delayed speech and language development', 'Intellectual disability', 'Abnormal social behavior', 'Poor fine motor coordination', 'Motor delay', 'Pectus excavatum', 'Abnormal facial shape', 'Intellectual disability, moderate', 'Wide nasal bridge', 'Abnormality of upper lip vermillion']
39	Gholson Lyon	New York State Institute for Basic Research in Developmental Disabilities, Jervis Clinic	Male	7 years	29656860	No Photo	No Photo	NAA15_Cheng_2018_AJHG_17	Australia	NAA15	02-09-2020 19:31:03	NM_057175.3	c.0908-2A>G	p.N/A, intronic	g.140272657A>G	NAA15	GRCh37	de novo							Yes (Developmental regression (HP:0002376), Poor fine motor coordination (HP:0007010), Poor gross motor coordination (HP:0007015))	Yes (Autism (HP:0000717))		No	Yes (Prominent forehead (HP:0011220))	No	Yes (Retrognathia (HP:0000278))		No	No	Yes (Aortic root dilatation (HP:0002616))		No	No	Yes	Yes (Striae distensae (HP:0001065))		No		No			Intellectual disability	['HP:0002616', 'HP:0011220', 'HP:0001270', 'HP:0000278', 'HP:0001249', 'HP:0007015', 'HP:0000717', 'HP:0000750', 'HP:0002376', 'HP:0007010', 'HP:0001065']	['Intellectual disability', 'Delayed speech and language development', 'Retrognathia', 'Poor gross motor coordination', 'Striae distensae', 'Poor fine motor coordination', 'Motor delay', 'Autism', 'Prominent forehead', 'Aortic root aneurysm', 'Developmental regression']
40	Gholson Lyon	New York State Institute for Basic Research in Developmental Disabilities, Jervis Clinic	Male	7 years	29656860, 28191889	No Photo	No Photo	NAA15_Cheng_2018_AJHG_16	Belgium	NAA15	26-08-2020 20:31:56	NM_057175.3	c.0868G>T	p.Gly290*	g.140272401G>T	NAA15	GRCh37					Mild (Intellectual disability, mild (HP:0001256))	72		Yes (Global developmental delay (HP:0001263), Poor fine motor coordination (HP:0007010), Poor gross motor coordination (HP:0007015), Cognitive impairment (HP:0100543))	Yes (Autism (HP:0000717), Autistic behavior (HP:0000729), Abnormal social behavior (HP:0012433))		No					No														Intellectual disability	['HP:0001256', 'HP:0001263', 'HP:0012433', 'HP:0001249', 'HP:0007015', 'HP:0000717', 'HP:0000750', 'HP:0007010', 'HP:0000729', 'HP:0100543']	['Intellectual disability', 'Abnormal social behavior', 'Delayed speech and language development', 'Cognitive impairment', 'Global developmental delay', 'Poor gross motor coordination', 'Intellectual disability, mild', 'Poor fine motor coordination', 'Autism', 'Autistic behavior']
41	Gholson Lyon	New York State Institute for Basic Research in Developmental Disabilities, Jervis Clinic	Female	12 years	29656860, 28191889	No Photo	No Photo	NAA15_Cheng_2018_AJHG_15	United States	NAA15	26-08-2020 20:25:31	NM_057175.3	c.0532_0533delCA	p.Gln178Thrfs*5	g.140264109_140264110delCA	NAA15	GRCh37	de novo							Yes (Poor fine motor coordination (HP:0007010))	Yes (Autism (HP:0000717), Stereotypic behavior (HP:0000733), Irritability (HP:0000737), Toe walking (HP:0040083), Recurrent hand flapping (HP:0100023))		No	Yes (Strabismus (HP:0000486))				Yes (Hearing abnormality (HP:0000364))				Yes (Hyperbilirubinemia (HP:0002904))			Yes (Abnormality of the skin (HP:0000951))	No	Yes (Sleep disturbance (HP:0002360), Pica (HP:0011856))	No	No				['HP:0000737', 'HP:0000733', 'HP:0011856', 'HP:0100023', 'HP:0000750', 'HP:0001270', 'HP:0000364', 'HP:0000717', 'HP:0002904', 'HP:0040083', 'HP:0000951', 'HP:0002360', 'HP:0007010', 'HP:0000486']	['Delayed speech and language development', 'Hyperbilirubinemia', 'Tip-toe gait', 'Irritability', 'Recurrent hand flapping', 'Hearing abnormality', 'Poor fine motor coordination', 'Motor delay', 'Autism', 'Sleep disturbance', 'Strabismus', 'Abnormality of the skin', 'Pica', 'Motor stereotypy']
42	Gholson Lyon	New York State Institute for Basic Research in Developmental Disabilities, Jervis Clinic	Male	4 years	29656860	4543	CONSENT PENDING- sent email to mother	NAA15_Cheng_2018_AJHG_14	Netherlands	NAA15	26-08-2020 20:16:30	NM_057175.3	c.0420dupA	p.Leu141Thrfs*25	g.140263997dupA	NAA15	GRCh37	de novo				Moderate (Intellectual disability, moderate (HP:0002342))			Yes (Delayed speech and language development (HP:0000750))	Yes (Autism (HP:0000717))	No	No	No	No	No		No	No	No		No	No	No	No	No	No	No	No				['HP:0000717', 'HP:0000750', 'HP:0001249', 'HP:0002342']	['Delayed speech and language development', 'Autism', 'Intellectual disability', 'Intellectual disability, moderate']
43	Gholson Lyon	New York State Institute for Basic Research in Developmental Disabilities, Jervis Clinic	Male	4 years	29656860	1511	Permission granted to publish on GestaltMatcher	NAA15_Cheng_2018_AJHG_13	Canada	NAA15	26-08-2020 20:09:57	NM_057175.3	c.0287dupA	p.Tyr096*	g.140262108dupA	NAA15	GRCh37	de novo							Yes (Profound global developmental delay (HP:0012736))	Yes (Autism (HP:0000717))	No	No	No	No	No				No		Yes (Intrauterine growth retardation (HP:0001511), Feeding difficulties in infancy (HP:0008872), Feeding difficulties (HP:0011968), Food intolerance (HP:0012537))	No	No	Yes (Eczema (HP:0000964), Atopic dermatitis (HP:0001047))	Yes (Hypoglycemia (HP:0001943))	Yes (Failure to thrive in infancy (HP:0001531))	Yes (Allergy (HP:0012393))	No			Congenital abnormality	['HP:0001943', 'HP:0012736', 'HP:0012537', 'HP:0001531', 'HP:0012393', 'HP:0011968', 'HP:0001270', 'HP:0000252', 'HP:0001249', 'HP:0000717', 'HP:0008872', 'HP:0001511', 'HP:0000750', 'HP:0001047', 'HP:0000964']	['Intellectual disability', 'Delayed speech and language development', 'Allergy', 'Intrauterine growth retardation', 'Profound global developmental delay', 'Food intolerance', 'Feeding difficulties', 'Motor delay', 'Failure to thrive in infancy', 'Autism', 'Feeding difficulties in infancy', 'Atopic dermatitis', 'Eczema', 'Microcephaly', 'Hypoglycemia']
44	Gholson Lyon	New York State Institute for Basic Research in Developmental Disabilities, Jervis Clinic	Female	7 years 6 months	29656860	No Photo	No Photo	NAA15_Cheng_2018_AJHG_12	United States	NAA15	26-08-2020 20:02:41	NM_057175.3	c.248G>A	p.Trp0083*	g.140262069G>A	NAA15	GRCh37	de novo				Moderate (Intellectual disability, moderate (HP:0002342))			Yes (Delayed speech and language development (HP:0000750), Seizures (HP:0001250), Global developmental delay (HP:0001263), Motor delay (HP:0001270), Slurred speech (HP:0001350), Broad-based gait (HP:0002136), Intellectual disability, moderate (HP:0002342), Feeding difficulties (HP:0011968))	Yes (Autism (HP:0000717), Autistic behavior (HP:0000729), Short attention span (HP:0000736), Impulsivity (HP:0100710), Self-injurious behavior (HP:0100716))	Yes (Cortical dysplasia (HP:0002539), White matter neuronal heterotopia (HP:0007314), Subependymal nodules (HP:0009716))	No	Yes (Strabismus (HP:0000486), Long eyelashes (HP:0000527), Amblyopia (HP:0000646), Broad eyebrow (HP:0011229))	Yes (Abnormality of the nasal tip (HP:0000436), Hypoplastic nasal bridge (HP:0005281))	No		No	Yes (Strabismus (HP:0000486), Amblyopia (HP:0000646), Peripheral retinal avascularization (HP:0007685))	No		No (Constipation (HP:0002019), Feeding difficulties (HP:0011968), Food intolerance (HP:0012537))	No	Yes (Broad-based gait (HP:0002136))	Yes (Cyanosis (HP:0000961), Abnormality of the sweat gland (HP:0000971), Hyperpigmented/hypopigmented macules (HP:0007441))	Yes (Hirsutism (HP:0001007))	Yes (Slender build (HP:0001533), Abnormality of temperature regulation (HP:0004370))	Yes (Eczema (HP:0000964), Allergy (HP:0012393))	Yes	X-linked (X-linked inheritance (HP:0001417))		Congenital abnormality	['HP:0001518', 'HP:0000971', 'HP:0000436', 'HP:0002019', 'HP:0100716', 'HP:0002342', 'HP:0005281', 'HP:0000964', 'HP:0004370', 'HP:0009716', 'HP:0012537', 'HP:0011968', 'HP:0000646', 'HP:0011229', 'HP:0001007', 'HP:0001249', 'HP:0007685', 'HP:0001250', 'HP:0001533', 'HP:0001263', 'HP:0012393', 'HP:0001417', 'HP:0000736', 'HP:0000717', 'HP:0007314', 'HP:0002539', 'HP:0000961', 'HP:0001350', 'HP:00…	['Cyanosis', 'Abnormality of the nasal tip', 'Food intolerance', 'X-linked inheritance', 'Broad-based gait', 'Impulsivity', 'Self-injurious behavior', 'Long eyelashes', 'Peripheral retinal avascularization', 'Hirsutism', 'Motor delay', 'Autism', 'Amblyopia', 'Intellectual disability, moderate', 'Small for gestational age', 'Seizure', 'Delayed speech and language development', 'Autistic behavior',…
45	Gholson Lyon	New York State Institute for Basic Research in Developmental Disabilities, Jervis Clinic	Male	12 years	29656860	No Photo	No Photo	NAA15_Cheng_2018_AJHG_11a	Netherlands	NAA15	26-08-2020 19:51:40	NM_057175.3	c.0239_0240delAT	p.His080Argfs*17	g.140258101_140258102delAT	NAA15	GRCh37	de novo				Mild (Intellectual disability, mild (HP:0001256))			Yes (Intellectual disability, borderline (HP:0006889))	Yes (Anxiety (HP:0000739))		No	No	No	No				No		No		No	No				No				['HP:0001256', 'HP:0001270', 'HP:0006889', 'HP:0001249', 'HP:0000750', 'HP:0000739']	['Intellectual disability', 'Delayed speech and language development', 'Intellectual disability, mild', 'Intellectual disability, borderline', 'Motor delay', 'Anxiety']
46	Gholson Lyon	New York State Institute for Basic Research in Developmental Disabilities, Jervis Clinic	Male	11 years	29656860	No Photo	No Photo	NAA15_Cheng_2018_AJHG_11	Australia	NAA15	26-08-2020 19:44:31	NM_057175.3	c.0239_0240delAT	p.His080Argfs*17	g.140258101_140258102delAT	NAA15	GRCh37	de novo				Mild (Intellectual disability, mild (HP:0001256))			Yes (Intellectual disability, mild (HP:0001256))	Yes (Anxiety (HP:0000739), Attention deficit hyperactivity disorder (HP:0007018))		No	No	No	No				No		No	No	No	No	No	Yes (Obstructive sleep apnea (HP:0002870), Central sleep apnea (HP:0010536), Episodic upper airway obstruction (HP:0012271), Hypersomnia (HP:0100786))	No	No				['HP:0001256', 'HP:0010536', 'HP:0012271', 'HP:0002870', 'HP:0100786', 'HP:0001249', 'HP:0007018', 'HP:0000750', 'HP:0000739']	['Intellectual disability', 'Delayed speech and language development', 'Hypersomnia', 'Central sleep apnea', 'Intellectual disability, mild', 'Episodic upper airway obstruction', 'Obstructive sleep apnea', 'Anxiety', 'Attention deficit hyperactivity disorder']
47	Gholson Lyon	New York State Institute for Basic Research in Developmental Disabilities, Jervis Clinic	Female	40 years	29656860	1505	Permission granted to publish on GestaltMatcher	NAA15_Cheng_2018_AJHG_10-3	Australia	NAA15	25-08-2020 20:31:30	NM_057175.3	c.0239_0240delAT	p.His080Argfs*17	g.140258101_140258102delAT	NAA15	GRCh37	inherited							Yes (Global developmental delay (HP:0001263))	Yes (Depression (HP:0000716), Autistic behavior (HP:0000729), Anxiety (HP:0000739), Specific learning disability (HP:0001328))	No (Atypical absence seizures (HP:0007270))	No	No	Yes (Thick nasal alae (HP:0009928))	Yes (Abnormality of the chin (HP:0000306))													No			Intellectual disability, Congenital abnormality	['HP:0000716', 'HP:0001263', 'HP:0000306', 'HP:0007270', 'HP:0009928', 'HP:0000750', 'HP:0000739', 'HP:0000729', 'HP:0001328']	['Delayed speech and language development', 'Abnormality of the chin', 'Global developmental delay', 'Depression', 'Specific learning disability', 'Anxiety', 'Thick nasal alae', 'Atypical absence seizure', 'Autistic behavior']
48	Gholson Lyon	New York State Institute for Basic Research in Developmental Disabilities, Jervis Clinic	Male	17 years	29656860	1503	Permission granted to publish on GestaltMatcher	NAA15_Cheng_2018_AJHG_10-1	Australia	NAA15	25-08-2020 20:21:39	NM_057175.3	c.0239_0240delAT	p.His080Argfs*17	g.140258101_140258102delAT	NAA15	GRCh37	inherited							Yes (Autism (HP:0000717), Global developmental delay (HP:0001263))	Yes (Depression (HP:0000716), Impaired ability to form peer relationships (HP:0000728), Autistic behavior (HP:0000729), Anxiety (HP:0000739), Attention deficit hyperactivity disorder (HP:0007018))	Yes (Atypical absence seizures (HP:0007270))			Yes (Wide nose (HP:0000445))	Yes (Retrognathia (HP:0000278), Abnormality of the chin (HP:0000306), High, narrow palate (HP:0002705), Abnormality of malar bones (HP:0012369))				No		Yes (Feeding difficulties (HP:0011968))		Yes (Slender finger (HP:0001238), Slender build (HP:0001533), Pes planus (HP:0001763), Increased carrying angle (HP:0003102), Slender toe (HP:0011308))					No	X-linked (X-linked inheritance (HP:0001417))		Intellectual disability, Congenital abnormality, Intellectual disability, Congenital abnormality	['HP:0000306', 'HP:0007270', 'HP:0012369', 'HP:0002705', 'HP:0011968', 'HP:0000728', 'HP:0001763', 'HP:0000739', 'HP:0001533', 'HP:0001263', 'HP:0000716', 'HP:0001238', 'HP:0001417', 'HP:0000717', 'HP:0000445', 'HP:0003102', 'HP:0011308', 'HP:0001270', 'HP:0000278', 'HP:0000750', 'HP:0007018', 'HP:0000729']	['X-linked inheritance', 'Atypical absence seizure', 'Attention deficit hyperactivity disorder', 'Wide nose', 'Motor delay', 'Autism', 'Impaired ability to form peer relationships', 'Autistic behavior', 'Delayed speech and language development', 'Abnormality of the chin', 'Retrognathia', 'Global developmental delay', 'Depression', 'Feeding difficulties', 'Pes planus', 'Increased carrying angle', …
49	Gholson Lyon	New York State Institute for Basic Research in Developmental Disabilities, Jervis Clinic	Male	5 years	29656860	1504	Permission granted to publish on GestaltMatcher	NAA15_Cheng_2018_AJHG_10-2	Australia	NAA15	25-08-2020 20:13:09	NM_057175.3	c.0239_0240delAT	p.His080Argfs*17	g.140258101_140258102delAT	NAA15	GRCh37	inherited				Moderate (Intellectual disability, moderate (HP:0002342))			Yes (Expressive language delay (HP:0002474), Receptive language delay (HP:0010863), Moderate global developmental delay (HP:0011343), Recurrent hand flapping (HP:0100023))	Yes (Autism (HP:0000717), Autistic behavior (HP:0000729), Short attention span (HP:0000736))	No	Yes (Large fleshy ears (HP:0002265), Uplifted earlobe (HP:0009909))	No	No	No		No	No	No		Yes (Diarrhea (HP:0002014), Constipation (HP:0002019), Feeding difficulties in infancy (HP:0008872), Feeding difficulties (HP:0011968))	No	No			Yes (Sleep disturbance (HP:0002360))		No	X-linked (X-linked inheritance (HP:0001417))		Intellectual disability, Congenital abnormality	['HP:0002014', 'HP:0100023', 'HP:0000750', 'HP:0009909', 'HP:0001417', 'HP:0011968', 'HP:0001270', 'HP:0000736', 'HP:0000717', 'HP:0008872', 'HP:0010863', 'HP:0002474', 'HP:0002019', 'HP:0002342', 'HP:0011343', 'HP:0002360', 'HP:0002265', 'HP:0000729']	['Delayed speech and language development', 'Diarrhea', 'Receptive language delay', 'Large fleshy ears', 'Recurrent hand flapping', 'Expressive language delay', 'Feeding difficulties', 'X-linked inheritance', 'Motor delay', 'Short attention span', 'Autism', 'Feeding difficulties in infancy', 'Moderate global developmental delay', 'Uplifted earlobe', 'Sleep disturbance', 'Intellectual disability, …
50	Gholson Lyon	New York State Institute for Basic Research in Developmental Disabilities, Jervis Clinic	Female	13 years	29656860, 28191889	No Photo	No Photo	NAA15_Cheng_2018_AJHG_9	Australia	NAA15	25-08-2020 19:58:34	NM_057175.3	c.0239_0240delAT	p.His080Argfs*17	g.140258101_140258102delAT	NAA15	GRCh37					Moderate (Intellectual disability, moderate (HP:0002342))	3		Yes (Autism (HP:0000717), Global developmental delay (HP:0001263), Generalized hypotonia (HP:0001290), Intellectual disability, moderate (HP:0002342))	Yes (Autistic behavior (HP:0000729), Anxiety (HP:0000739), Absent speech (HP:0001344))	No						No	No	No		Yes (Feeding difficulties in infancy (HP:0008872), Feeding difficulties (HP:0011968))	No	Yes (Gait disturbance (HP:0001288), Pes planus (HP:0001763), Externally rotated/abducted legs (HP:0003783))			Yes (Fatigue (HP:0012378))		No				['HP:0001263', 'HP:0003783', 'HP:0000750', 'HP:0001290', 'HP:0001288', 'HP:0011968', 'HP:0001270', 'HP:0001249', 'HP:0000717', 'HP:0008872', 'HP:0012378', 'HP:0002342', 'HP:0001763', 'HP:0000739', 'HP:0000729', 'HP:0001344']	['Delayed speech and language development', 'Intellectual disability', 'Global developmental delay', 'Feeding difficulties', 'Gait disturbance', 'Anxiety', 'Externally rotated/abducted legs', 'Motor delay', 'Autism', 'Feeding difficulties in infancy', 'Generalized hypotonia', 'Fatigue', 'Pes planus', 'Absent speech', 'Intellectual disability, moderate', 'Autistic behavior']
51	Gholson Lyon	New York State Institute for Basic Research in Developmental Disabilities, Jervis Clinic	Female	8 years	29656860, 28191889	1502	Permission granted to publish on GestaltMatcher	NAA15_Cheng_2018_AJHG_8	Italy	NAA15	25-08-2020 19:48:49	NM_057175.3	c.0239_0240delAT	p.His080Argfs*17	g.140288101_140258102delAT	NAA15	GRCh37					Moderate (Intellectual disability, moderate (HP:0002342))	3		Yes (Autism (HP:0000717), Delayed speech and language development (HP:0000750), Motor delay (HP:0001270), Intellectual disability, moderate (HP:0002342))	Yes (Autism (HP:0000717), Autistic behavior (HP:0000729), Delayed speech and language development (HP:0000750))								Yes (Hypertelorism (HP:0000316))	No		No		Yes (Microcephaly (HP:0000252), Hip dysplasia (HP:0001385), Joint laxity (HP:0001388), Genu recurvatum (HP:0002816))	Yes (Cafe-au-lait spot (HP:0000957))		Yes (Cyanosis (HP:0000961))		No				['HP:0000957', 'HP:0000316', 'HP:0001388', 'HP:0000961', 'HP:0001270', 'HP:0000252', 'HP:0001249', 'HP:0000717', 'HP:0001385', 'HP:0000750', 'HP:0002342', 'HP:0000729', 'HP:0002816']	['Intellectual disability', 'Delayed speech and language development', 'Cyanosis', 'Autistic behavior', 'Hypertelorism', 'Motor delay', 'Autism', 'Joint laxity', 'Intellectual disability, moderate', 'Microcephaly', 'Genu recurvatum', 'Hip dysplasia', 'Cafe-au-lait spot']
52	Gholson Lyon	New York State Institute for Basic Research in Developmental Disabilities, Jervis Clinic	Female	1 year 6 months	29656860, 28303347	No Photo	No Photo	NAA15_Cheng_2018_AJHG_7	United States	NAA15	25-08-2020 19:39:50	NM_057175.3	c.0239_0240delAT	p.His080Argfs*17	g.140258101_140258102delAT	NAA15	GRCh37	de novo				Moderate (Intellectual disability, moderate (HP:0002342))	3		Yes (Delayed speech and language development (HP:0000750))	Yes (Autism (HP:0000717), Autistic behavior (HP:0000729), Delayed speech and language development (HP:0000750))									No				Yes (Gait disturbance (HP:0001288), Plagiocephaly (HP:0001357), Externally rotated/abducted legs (HP:0003783), Exercise-induced muscle fatigue (HP:0009020), Hyperextensibility of the knee (HP:0010500))			Yes (Congenital diaphragmatic hernia (HP:0000776), Unilateral lung agenesis (HP:0030707))		No			Intellectual disability	['HP:0000776', 'HP:0001357', 'HP:0001288', 'HP:0010500', 'HP:0001270', 'HP:0030707', 'HP:0001249', 'HP:0000717', 'HP:0009020', 'HP:0011451', 'HP:0000750', 'HP:0002342', 'HP:0003783', 'HP:0000729']	['Intellectual disability', 'Delayed speech and language development', 'Plagiocephaly', 'Gait disturbance', 'Motor delay', 'Hyperextensibility of the knee', 'Autism', 'Congenital diaphragmatic hernia', 'Primary microcephaly', 'Externally rotated/abducted legs', 'Unilateral lung agenesis', 'Intellectual disability, moderate', 'Exercise-induced muscle fatigue', 'Autistic behavior']
53	Gholson Lyon	New York State Institute for Basic Research in Developmental Disabilities, Jervis Clinic	Female	6 years	29656860, 23665959	No Photo	No Photo	NAA15_Cheng_2018_AJHG_6	United States	NAA15	25-08-2020 19:23:09	NM_057175.3	c.0239_0240delAT	p.His080Argfs*17	g.140258101_140258102delAT	NAA15	GRCh37	de novo				Moderate (Intellectual disability, moderate (HP:0002342))	3		Yes (Global developmental delay (HP:0001263), Generalized hypotonia (HP:0001290), Absent speech (HP:0001344), Intellectual disability, moderate (HP:0002342))	Yes (Autistic behavior (HP:0000729), Poor eye contact (HP:0000817), Echolalia (HP:0010529))	No			Yes (Abnormality of the nose (HP:0000366))	Yes (Tented upper lip vermilion (HP:0010804))				No			No				Yes (Neonatal respiratory distress (HP:0002643))		No				['HP:0001263', 'HP:0000750', 'HP:0002643', 'HP:0001290', 'HP:0000366', 'HP:0001270', 'HP:0001249', 'HP:0010529', 'HP:0002342', 'HP:0000817', 'HP:0000729', 'HP:0001344', 'HP:0010804']	['Delayed speech and language development', 'Abnormality of the nose', 'Intellectual disability', 'Global developmental delay', 'Tented upper lip vermilion', 'Motor delay', 'Poor eye contact', 'Generalized hypotonia', 'Neonatal respiratory distress', 'Echolalia', 'Absent speech', 'Intellectual disability, moderate', 'Autistic behavior']
54	Gholson Lyon	New York State Institute for Basic Research in Developmental Disabilities, Jervis Clinic	Male	17 years	29656860, 28191889	No Photo	No Photo	NAA15_Cheng_2018_AJHG_5	Australia	NAA15	25-08-2020 19:14:17	NM_057175.3	c.232A>T	p.Lys078*	g.140258094A>T	NAA15	GRCh37	de novo				Moderate (Intellectual disability, moderate (HP:0002342))	3		Yes (Delayed speech and language development (HP:0000750), Global developmental delay (HP:0001263), Motor delay (HP:0001270), Intellectual disability, moderate (HP:0002342))	Yes (Autism (HP:0000717), Autistic behavior (HP:0000729), Intellectual disability, moderate (HP:0002342))		Yes (Large fleshy ears (HP:0002265))	Yes (Telecanthus (HP:0000506))	Yes (Long philtrum (HP:0000343), Abnormal nasal base (HP:0012808))	Yes (Long philtrum (HP:0000343))				No		No		Yes (Hypoplastic nipples (HP:0002557), Proportionate tall stature (HP:0011407))	Yes (Few cafe-au-lait spots (HP:0007429))	No	No	No	No				['HP:0001263', 'HP:0004325', 'HP:0001270', 'HP:0000343', 'HP:0000506', 'HP:0000717', 'HP:0012808', 'HP:0011407', 'HP:0001249', 'HP:0002557', 'HP:0000750', 'HP:0002342', 'HP:0002265', 'HP:0000729', 'HP:0007429']	['Intellectual disability', 'Delayed speech and language development', 'Decreased body weight', 'Hypoplastic nipples', 'Large fleshy ears', 'Global developmental delay', 'Telecanthus', 'Few cafe-au-lait spots', 'Abnormal nasal base', 'Motor delay', 'Autism', 'Intellectual disability, moderate', 'Proportionate tall stature', 'Long philtrum', 'Autistic behavior']
55	Gholson Lyon	New York State Institute for Basic Research in Developmental Disabilities, Jervis Clinic	Male	17 years	29656860, 28191889	No Photo	No Photo	NAA15_Cheng_2018_AJHG_4	United States	NAA15	25-08-2020 19:02:59	NM_057175.3	c.0228_0232delCTTGA	p.Asp076Glufs*20	g.140258090_140258094delCTTGA	NAA15	GRCh37	de novo				Moderate (Intellectual disability, moderate (HP:0002342))			Yes (Delayed speech and language development (HP:0000750), Global developmental delay (HP:0001263), Intellectual disability, moderate (HP:0002342))	Yes (Autism (HP:0000717), Autistic behavior (HP:0000729), Poor eye contact (HP:0000817), Absent speech (HP:0001344))									No		No				No	No	No	No				['HP:0001263', 'HP:0001270', 'HP:0001249', 'HP:0000717', 'HP:0000750', 'HP:0002342', 'HP:0000729', 'HP:0001344', 'HP:0000817']	['Intellectual disability', 'Delayed speech and language development', 'Global developmental delay', 'Motor delay', 'Poor eye contact', 'Autism', 'Absent speech', 'Intellectual disability, moderate', 'Autistic behavior']
56	Gholson Lyon	New York State Institute for Basic Research in Developmental Disabilities, Jervis Clinic	Male	6 years	29656860	No Photo	No Photo	NAA15_Cheng_2018_AJHG_3	Netherlands	NAA15	24-08-2020 20:27:36	NM_057175.3	c.0228_0232delCTTGA	p.Asp076Glufs*20	g.140258090_140258094delCTTGA	NAA15	GRCh37	de novo				Moderate (Intellectual disability, moderate (HP:0002342))	65		Yes (Motor delay (HP:0001270), Generalized hypotonia (HP:0001290), Dystonia (HP:0001332), Moderate global developmental delay (HP:0011343), Abnormality of movement (HP:0100022))	Yes (Delayed speech and language development (HP:0000750), Poor eye contact (HP:0000817), Attention deficit hyperactivity disorder (HP:0007018))			Yes (Synophrys (HP:0000664))						Yes (Ventricular septal defect (HP:0001629), Congenital septal defect (HP:0004760))		Yes (Constipation (HP:0002019))	No	Yes (Clinodactyly (HP:0030084))	Yes (Eczema (HP:0000964))	No	Yes (Abnormal sweat homeostasis (HP:0040127))	No	No				['HP:0000664', 'HP:0000964', 'HP:0000750', 'HP:0040127', 'HP:0001290', 'HP:0100022', 'HP:0001270', 'HP:0001249', 'HP:0004760', 'HP:0001629', 'HP:0002019', 'HP:0030084', 'HP:0002342', 'HP:0001332', 'HP:0011343', 'HP:0007018', 'HP:0000817']	['Delayed speech and language development', 'Intellectual disability', 'Abnormality of movement', 'Synophrys', 'Abnormal cardiac septum morphology', 'Dystonia', 'Motor delay', 'Ventricular septal defect', 'Abnormal sweat homeostasis', 'Poor eye contact', 'Generalized hypotonia', 'Eczema', 'Clinodactyly', 'Moderate global developmental delay', 'Intellectual disability, moderate', 'Constipation', '…
57	Gholson Lyon	New York State Institute for Basic Research in Developmental Disabilities, Jervis Clinic	Male	17 years	29656860	1501	Permission granted to publish on GestaltMatcher	NAA15_Cheng_2018_AJHG_2	Netherlands	NAA15	24-08-2020 20:16:13	NM_057175.3	c.0163delA	p.Thr055Hisfs*2	g.140258025delA	NAA15	GRCh37	de novo				Moderate (Intellectual disability, moderate (HP:0002342))			Yes (Delayed speech and language development (HP:0000750), Ataxia (HP:0001251), Generalized hypotonia (HP:0001290), Absence seizures (HP:0002121), Moderate global developmental delay (HP:0011343))	Yes (Autism (HP:0000717), Autistic behavior (HP:0000729))	Yes (Cerebellar atrophy (HP:0001272), Aplasia/Hypoplasia of the corpus callosum (HP:0007370))	Yes (Low-set ears (HP:0000369), Overfolding of the superior helices (HP:0004453))	Yes (Hypertelorism (HP:0000316), Short palpebral fissure (HP:0012745))	Yes (Prominent nasal tip (HP:0005274), Abnormality of the columella (HP:0009929), Tented philtrum (HP:0011825))	Yes (Thick upper lip vermilion (HP:0000215), Tented philtrum (HP:0011825))				Yes (Hypertension (HP:0000822), Multifocal atrial tachycardia (HP:0011701))			No	Yes (Brachycephaly (HP:0000248), Slender finger (HP:0001238), Abnormality of phalanx of finger (HP:0005918), Finger clinodactyly (HP:0040019))	No	No	Yes (Episodic fatigue (HP:0012431))	No	No			Intellectual disability	['HP:0000215', 'HP:0002121', 'HP:0001251', 'HP:0005918', 'HP:0002342', 'HP:0011343', 'HP:0012431', 'HP:0005274', 'HP:0001290', 'HP:0001249', 'HP:0004453', 'HP:0011825', 'HP:0000822', 'HP:0007370', 'HP:0000316', 'HP:0000248', 'HP:0001238', 'HP:0000369', 'HP:0000717', 'HP:0040019', 'HP:0012745', 'HP:0001270', 'HP:0001272', 'HP:0011701', 'HP:0000750', 'HP:0009929', 'HP:0000729']	['Tented philtrum', 'Generalized non-motor (absence) seizure', 'Overfolding of the superior helices', 'Episodic fatigue', 'Aplasia/Hypoplasia of the corpus callosum', 'Prominent nasal tip', 'Brachycephaly', 'Motor delay', 'Autism', 'Intellectual disability, moderate', 'Finger clinodactyly', 'Short palpebral fissure', 'Autistic behavior', 'Delayed speech and language development', 'Abnormality of …
58	Gholson Lyon	New York State Institute for Basic Research in Developmental Disabilities, Jervis Clinic	Female	22 years	29656860, 28191889	No Photo	No Photo	NAA15_Cheng_2018_AJHG_1	Netherlands	NAA15	24-08-2020 19:57:13	NM_057175.3	c.0154A>T	p.Lys052*	g.140258016A>T	NAA15	GRCh37					Moderate (Intellectual disability, moderate (HP:0002342))	3		Yes (Motor delay (HP:0001270), Generalized hypotonia (HP:0001290), Intellectual disability, moderate (HP:0002342), Moderate global developmental delay (HP:0011343))	Yes (Autism (HP:0000717))	No	Yes (Low-set ears (HP:0000369))	Yes (Thick eyebrow (HP:0000574))	Yes (Wide nasal bridge (HP:0000431), Prominent nasal tip (HP:0005274))	No		No	No	No			No	Yes (Microcephaly (HP:0000252), Cutis marmorata (HP:0000965), Generalized hypotonia (HP:0001290), Short stature (HP:0004322))	No	No	No	No	No			Intellectual disability	['HP:0000965', 'HP:0000574', 'HP:0000750', 'HP:0005274', 'HP:0001290', 'HP:0000369', 'HP:0001270', 'HP:0000252', 'HP:0001249', 'HP:0000717', 'HP:0004322', 'HP:0002342', 'HP:0011343', 'HP:0000431']	['Thick eyebrow', 'Delayed speech and language development', 'Intellectual disability', 'Prominent nasal tip', 'Motor delay', 'Autism', 'Short stature', 'Generalized hypotonia', 'Low-set ears', 'Moderate global developmental delay', 'Cutis marmorata', 'Intellectual disability, moderate', 'Wide nasal bridge', 'Microcephaly']
59	Gholson Lyon	New York State Institute for Basic Research in Developmental Disabilities, Jervis Clinic	Male	2 years 8 months	NAA15_unpublished_Lyon_2020_LB	No Photo	No Photo	NAA15_unpublished_Lyon_2020_LB	United States	NAA15	07-08-2020 22:15:06	NM_057175.3	c.2155G>A	p.Ala719Thr	g.chr4:140300008	NAA15	GRCh37	de novo							Yes (Macrocephaly (HP:0000256), Autism (HP:0000717), Short attention span (HP:0000736), Delayed speech and language development (HP:0000750), Broad-based gait (HP:0002136), Poor motor coordination (HP:0002275), Sleep disturbance (HP:0002360), Delayed fine motor development (HP:0010862), Severe global developmental delay (HP:0011344))	Yes (Autism (HP:0000717), Poor eye contact (HP:0000817), Absent speech (HP:0001344), Abnormal aggressive, impulsive or violent behavior (HP:0006919), Repetitive compulsive behavior (HP:0008762), Self-biting (HP:0012169), Recurrent hand flapping (HP:0100023), Impulsivity (HP:0100710), Self-injurious behavior (HP:0100716))	No	No	Yes (Epicanthus (HP:0000286), Strabismus (HP:0000486), Long eyelashes (HP:0000527), Poor eye contact (HP:0000817), Long eyebrows (HP:0004523), Prominent epicanthal folds (HP:0007930))	No	Yes (Ankyloglossia (HP:0010296))		No	No	No		Yes (Vomiting (HP:0002013), Dysphagia (HP:0002015), Aspiration (HP:0002835), Feeding difficulties in infancy (HP:0008872), Abnormality of the gastrointestinal tract (HP:0011024), Nasogastric tube feeding in infancy (HP:0011470), Esophagitis (HP:0100633))	No	Yes (Short stature (HP:0004322), Small toe (HP:0030031), Toe walking (HP:0040083), Small hand (HP:0200055))	No	Yes (Failure to thrive (HP:0001508), Neonatal hypoglycemia (HP:0001998))	Yes (Failure to thrive (HP:0001508), Neonatal hypoglycemia (HP:0001998), Apnea (HP:0002104), Neonatal respiratory distress (HP:0002643))	Yes (Allergy (HP:0012393))	No	Autosomal dominant (Autosomal dominant inheritance (HP:0000006))		Intellectual disability	['HP:0001518', 'HP:0100023', 'HP:0000252', 'HP:0008872', 'HP:0010296', 'HP:0002015', 'HP:0100716', 'HP:0012169', 'HP:0011024', 'HP:0000006', 'HP:0030031', 'HP:0100633', 'HP:0002643', 'HP:0001249', 'HP:0004322', 'HP:0011451', 'HP:0011344', 'HP:0001508', 'HP:0000256', 'HP:0008762', 'HP:0004325', 'HP:0012393', 'HP:0000736', 'HP:0003561', 'HP:0000717', 'HP:0002104', 'HP:0001998', 'HP:0010862', 'HP:00…	['Self-biting', 'Recurrent hand flapping', 'Poor motor coordination', 'Small hand', 'Epicanthus', 'Sleep disturbance', 'Nasogastric tube feeding in infancy', 'Broad-based gait', 'Tip-toe gait', 'Impulsivity', 'Self-injurious behavior', 'Long eyelashes', 'Long eyebrows', 'Motor delay', 'Autism', 'Failure to thrive', 'Delayed fine motor development', 'Small for gestational age', 'Decreased body wei…
60	Gholson Lyon	New York State Institute for Basic Research in Developmental Disabilities, Jervis Clinic	Male	11 years	NAA15_unpublished_Lyon_2020_MH	4672	Permission granted to publish on GestaltMatcher	NAA15_unpublished_Lyon_2020_MH	United States	NAA15	07-08-2020 18:33:14	NM_057175.4	c.0239_0240delAT	p.His080Argfs*17	g.140258101_140258102delAT	NAA15	GRCh37	de novo				Mild (Intellectual disability, mild (HP:0001256))			Yes (Intellectual disability, mild (HP:0001256), Dandy-Walker malformation (HP:0001305), Headache (HP:0002315), Poor coordination (HP:0002370), Poor fine motor coordination (HP:0007010), Astrocytoma (HP:0009592), Mild global developmental delay (HP:0011342))	Yes (Anxiety (HP:0000739), Low frustration tolerance (HP:0000744), Oppositional defiant disorder (HP:0010865), Self-biting (HP:0012169))	Yes (Dandy-Walker malformation (HP:0001305), Astrocytoma (HP:0009592))	No	No	No	Yes (Tented philtrum (HP:0011825))		No	No	Yes (Tetralogy of Fallot (HP:0001636), Tetralogy of Fallot with pulmonary stenosis (HP:0011679), Tetralogy of Fallot with pulmonary atresia (HP:0012516))		Yes (Vomiting (HP:0002013), Dysphagia (HP:0002015), Esophagitis (HP:0100633))	No	No	Yes (Eczema (HP:0000964))	Yes (Sleep disturbance (HP:0002360))	Yes (Lethargy (HP:0001254), Anemia (HP:0001903))	Yes (Vasculitis (HP:0002633), Allergy (HP:0012393))	Yes (Astrocytoma (HP:0009592))	Autosomal dominant (Autosomal dominant inheritance (HP:0000006))			['HP:0001305', 'HP:0002315', 'HP:0010865', 'HP:0002015', 'HP:0012169', 'HP:0007010', 'HP:0000964', 'HP:0002370', 'HP:0100633', 'HP:0001249', 'HP:0011825', 'HP:0011451', 'HP:0000739', 'HP:0011679', 'HP:0012393', 'HP:0011342', 'HP:0002360', 'HP:0001903', 'HP:0001636', 'HP:0012516', 'HP:0001256', 'HP:0009592', 'HP:0002633', 'HP:0001270', 'HP:0002013', 'HP:0000744', 'HP:0000750', 'HP:0001254', 'HP:00…	['Tented philtrum', 'Vasculitis', 'Mild global developmental delay', 'Dandy-Walker malformation', 'Self-biting', 'Oppositional defiant disorder', 'Intellectual disability, mild', 'Tetralogy of Fallot with pulmonary atresia', 'Sleep disturbance', 'Tetralogy of Fallot', 'Lethargy', 'Poor fine motor coordination', 'Motor delay', 'Tetralogy of Fallot with pulmonary stenosis', 'Delayed speech and lang…
61	Gholson Lyon	New York State Institute for Basic Research in Developmental Disabilities, Jervis Clinic	Female	8 years 3 months	29656860	No Photo	No Photo	NAA15_Cheng_2018_AJHG_21	United States	NAA15	06-08-2020 00:04:53	NM_057175	c.1087+2T>C	p.	g.Chr4:14027524	NAA15	GRCh37	de novo				Mild (Intellectual disability, mild (HP:0001256))			Yes (Delayed speech and language development (HP:0000750), Seizures (HP:0001250), Intellectual disability, mild (HP:0001256), Motor delay (HP:0001270), Gait disturbance (HP:0001288), Migraine (HP:0002076), Mild global developmental delay (HP:0011342), Abnormal size of pituitary gland (HP:0012504), Neurodevelopmental delay (HP:0012758), Toe walking (HP:0040083))	Yes (Visual field defect (HP:0001123), Absent speech (HP:0001344), Intellectual disability, severe (HP:0010864))	No	Yes (Recurrent otitis media (HP:0000403))	Yes (Thick eyebrow (HP:0000574), Large eyes (HP:0001090), Prominent eyelashes (HP:0011231))	No (Prominent nasal tip (HP:0005274))	Yes (Abnormality of the philtrum (HP:0000288))		Yes (Hearing abnormality (HP:0000364))	Yes (Esotropia (HP:0000565))	Yes (Tachycardia (HP:0001649))		Yes (Dysphagia (HP:0002015), Episodic vomiting (HP:0002572), Abdominal distention (HP:0003270), Feeding difficulties in infancy (HP:0008872), Nasogastric tube feeding in infancy (HP:0011470), Gastrostomy tube feeding in infancy (HP:0011471), Feeding difficulties (HP:0011968), Chronic constipation (HP:0012450), Esophagitis (HP:0100633))	Yes (Abnormality of the breast (HP:0000769), Abnormality of the pubic hair (HP:0100133))	Yes (Pectus excavatum (HP:0000767), Gait disturbance (HP:0001288), Generalized hypotonia (HP:0001290), Slender build (HP:0001533), Short foot (HP:0001773), Small finger (HP:0030033))	Yes (Hirsutism (HP:0001007))	Yes (Growth hormone deficiency (HP:0000824), Precocious puberty (HP:0000826), Bruising susceptibility (HP:0000978), Hypopituitarism (HP:0040075))	Yes (Edema (HP:0000969), Failure to thrive (HP:0001508), Iron deficiency anemia (HP:0001891), Anemia (HP:0001903), Acidosis (HP:0001941), Hypoglycemia (HP:0001943), Abnormality of temperature regulation (HP:0004370), Absence of subcutaneous fat (HP:0007485), Decreased activity of mitochondrial complex III (HP:0011924))	Yes (Bruising susceptibility (HP:0000978), Easy fatigability (HP:0003388), Allergy (HP:0012393))	No	Autosomal dominant (Autosomal dominant inheritance (HP:0000006))		Congenital abnormality, Congenital abnormality	['HP:0001518', 'HP:0100133', 'HP:0000252', 'HP:0008872', 'HP:0002076', 'HP:0002015', 'HP:0001090', 'HP:0000403', 'HP:0012758', 'HP:0000824', 'HP:0007485', 'HP:0004370', 'HP:0100633', 'HP:0005274', 'HP:0001288', 'HP:0001290', 'HP:0011968', 'HP:0001007', 'HP:0001891', 'HP:0000364', 'HP:0001249', 'HP:0012450', 'HP:0011451', 'HP:0001508', 'HP:0040075', 'HP:0001250', 'HP:0003388', 'HP:0010864', 'HP:00…	['Chronic constipation', 'Gastrostomy tube feeding in infancy', 'Mild global developmental delay', 'Absence of subcutaneous fat', 'Intellectual disability, mild', 'Hypopituitarism', 'Tachycardia', 'Abnormality of the pubic hair', 'Nasogastric tube feeding in infancy', 'Abnormality of the philtrum', 'Acidosis', 'Edema', 'Visual field defect', 'Short foot', 'Tip-toe gait', 'Thick eyebrow', 'Abdomin…
62	Gholson Lyon	New York State Institute for Basic Research in Developmental Disabilities, Jervis Clinic	Male	7 years	NAA15_unpublished_Lyon_2020_AR	4682	Permission granted to publish on GestaltMatcher	NAA15_unpublished_Lyon_2020_AR	Puerto Rico	NAA15	03-08-2020 22:42:27	NM_057175.3	c.1753+1 G>A, splice site	p.	g.Chr4q31.1 exon14/20	NAA15	GRCh37					Mild (Intellectual disability, mild (HP:0001256))	possibly normal		Yes (Autism (HP:0000717), Intellectual disability, mild (HP:0001256), Hyporeflexia (HP:0001265), Generalized hypotonia (HP:0001290), Poor coordination (HP:0002370), Speech apraxia (HP:0011098), Mild global developmental delay (HP:0011342))	Yes (Short attention span (HP:0000736), Impaired use of nonverbal behaviors (HP:0000758))	No (Abnormality of the vertebral column (HP:0000925))	Yes (Posteriorly rotated ears (HP:0000358), Recurrent otitis media (HP:0000403))	Yes (Strabismus (HP:0000486), Long eyelashes (HP:0000527), Thick eyebrow (HP:0000574), Coloboma (HP:0000589))	Yes (Narrow nasal bridge (HP:0000446), Prominent glabella (HP:0002057), Thin anteverted nares (HP:0004495))	Yes (High palate (HP:0000218), Triangular face (HP:0000325), Multiple suture craniosynostosis (HP:0011324))		No	Yes (Strabismus (HP:0000486))	No		Yes (Gastroesophageal reflux (HP:0002020), Feeding difficulties (HP:0011968))	No	Yes (Slender finger (HP:0001238), Joint laxity (HP:0001388), Lumbar kyphoscoliosis (HP:0004619), Hypermobility of toe joints (HP:0010510))	Yes (Few cafe-au-lait spots (HP:0007429))	No	Yes (Lethargy (HP:0001254), Decreased plasma carnitine (HP:0003234), Chronic fatigue (HP:0012432), Abnormality of the tonsils (HP:0100765))	No	No	Autosomal dominant (Autosomal dominant inheritance (HP:0000006))		Intellectual disability, Intellectual disability	['HP:0003234', 'HP:0100765', 'HP:0000403', 'HP:0001265', 'HP:0010510', 'HP:0000006', 'HP:0002370', 'HP:0004619', 'HP:0000925', 'HP:0012432', 'HP:0001388', 'HP:0001290', 'HP:0011968', 'HP:0001249', 'HP:0002057', 'HP:0011098', 'HP:0004495', 'HP:0000574', 'HP:0000446', 'HP:0011324', 'HP:0000589', 'HP:0001238', 'HP:0000358', 'HP:0000736', 'HP:0000717', 'HP:0011342', 'HP:0002020', 'HP:0007429', 'HP:00…	['Mild global developmental delay', 'Coloboma', 'Intellectual disability, mild', 'Hyporeflexia', 'Lethargy', 'Thick eyebrow', 'Hypermobility of toe joints', 'Long eyelashes', 'Few cafe-au-lait spots', 'Abnormality of the vertebral column', 'Gastroesophageal reflux', 'Recurrent otitis media', 'Motor delay', 'Autism', 'Joint laxity', 'Decreased plasma carnitine', 'Prominent glabella', 'Delayed spee…
63	Gholson Lyon	New York State Institute for Basic Research in Developmental Disabilities, Jervis Clinic	Female	13 years	NAA15_unpublished_Lyon_2020_LAB	No Photo	No Photo	NAA15_unpublished_Lyon_2020_LAB	United States	NAA15	30-07-2020 18:48:08	NM_057175.4	c.2344C>T	p.Arg782X	g.Chr4:140307328	NAA15	GRCh37	de novo				Mild (Intellectual disability, mild (HP:0001256))	IQ 77		Yes (Broad-based gait (HP:0002136), Delayed gross motor development (HP:0002194), Headache (HP:0002315), Expressive language delay (HP:0002474), Infantile muscular hypotonia (HP:0008947), Delayed fine motor development (HP:0010862), Receptive language delay (HP:0010863), Mild global developmental delay (HP:0011342))	Yes (Obsessive-compulsive behavior (HP:0000722), Anxiety (HP:0000739))	Yes (Ventriculomegaly (HP:0002119))	Yes (Prominent ear helix (HP:0009904), Anterior creases of earlobe (HP:0009908))	Yes (Astigmatism (HP:0000483), Long eyelashes (HP:0000527), Amblyopia (HP:0000646), Long eyebrows (HP:0004523))	Yes (Hypoplastic nasal bridge (HP:0005281))	Yes (Abnormality of the tongue (HP:0000157), Dental malocclusion (HP:0000689))		No	Yes (Astigmatism (HP:0000483), Amblyopia (HP:0000646))	Yes (Patent foramen ovale (HP:0001655))		Yes (Gastroesophageal reflux (HP:0002020), Pica (HP:0011856))	No	Yes (Sacral dimple (HP:0000960), Cutis marmorata (HP:0000965), Pes planus (HP:0001763), Generalized joint laxity (HP:0002761), Clinodactyly (HP:0030084))	Yes (Prominent veins on trunk (HP:0007457))	No	Yes (Precocious puberty (HP:0000826))	Yes (Allergy (HP:0012393))	No	Autosomal dominant (Autosomal dominant inheritance (HP:0000006))		Intellectual disability, Congenital abnormality	['HP:0008947', 'HP:0000960', 'HP:0009908', 'HP:0002315', 'HP:0000483', 'HP:0001655', 'HP:0005281', 'HP:0002119', 'HP:0000646', 'HP:0001249', 'HP:0002474', 'HP:0030084', 'HP:0000722', 'HP:0000157', 'HP:0000739', 'HP:0001763', 'HP:0000689', 'HP:0000965', 'HP:0011856', 'HP:0012393', 'HP:0002761', 'HP:0011342', 'HP:0010862', 'HP:0009904', 'HP:0002020', 'HP:0001256', 'HP:0002194', 'HP:0004523', 'HP:00…	['Mild global developmental delay', 'Intellectual disability, mild', 'Astigmatism', 'Broad-based gait', 'Abnormality of the tongue', 'Generalized joint laxity', 'Receptive language delay', 'Long eyelashes', 'Expressive language delay', 'Gastroesophageal reflux', 'Long eyebrows', 'Obsessive-compulsive behavior', 'Motor delay', 'Amblyopia', 'Clinodactyly', 'Ventriculomegaly', 'Delayed fine motor de…
64	Gholson Lyon	New York State Institute for Basic Research in Developmental Disabilities, Jervis Clinic	Male	2 years 6 mos	NAA15_unpublished_Lyon_2020_AP	No Photo	No Photo	NAA15_unpublished_Lyon_2020_AP	United States	NAA15	27-07-2020 22:21:16	NM_057175.4	c.1083del	p.Asn362Metfs*36	g.Chr4:140275248	NAA15	GRCh38	de novo				Moderate (Intellectual disability, moderate (HP:0002342))			Yes (Seizures (HP:0001250), Motor delay (HP:0001270), Generalized hypotonia (HP:0001290), Generalized tonic-clonic seizures (HP:0002069), Absence seizures (HP:0002121), Moderate global developmental delay (HP:0011343))	Yes (Repetitive compulsive behavior (HP:0008762), Recurrent hand flapping (HP:0100023), Abnormal eating behavior (HP:0100738))	No	No (Mild hearing impairment (HP:0012712))	Yes (Abnormality of the optic nerve (HP:0000587))	No	Yes (Drooling (HP:0002307))		Yes (Mild hearing impairment (HP:0012712))	Yes (Visual impairment (HP:0000505), Exotropia (HP:0000577))	Yes (Abnormality of the aorta (HP:0001679))		Yes (Dysphagia (HP:0002015), Aspiration (HP:0002835), Feeding difficulties in infancy (HP:0008872), Feeding difficulties (HP:0011968))		Yes (Gait disturbance (HP:0001288), Joint hypermobility (HP:0001382), Pes planus (HP:0001763))			Yes (Gastroesophageal reflux (HP:0002020), Projectile vomiting (HP:0002587), Pica (HP:0011856), Chronic constipation (HP:0012450))	Yes (Allergy (HP:0012393))	No	Autosomal dominant (Autosomal dominant inheritance (HP:0000006))			['HP:0000587', 'HP:0100023', 'HP:0002121', 'HP:0000505', 'HP:0008872', 'HP:0002015', 'HP:0002342', 'HP:0002307', 'HP:0011343', 'HP:0000577', 'HP:0001382', 'HP:0001290', 'HP:0012712', 'HP:0001288', 'HP:0011968', 'HP:0001249', 'HP:0012450', 'HP:0001250', 'HP:0001763', 'HP:0008762', 'HP:0100738', 'HP:0002587', 'HP:0011856', 'HP:0012393', 'HP:0001679', 'HP:0002020', 'HP:0002835', 'HP:0002069', 'HP:00…	['Chronic constipation', 'Abnormal eating behavior', 'Recurrent hand flapping', 'Generalized non-motor (absence) seizure', 'Projectile vomiting', 'Drooling', 'Visual impairment', 'Gastroesophageal reflux', 'Gait disturbance', 'Motor delay', 'Abnormal aortic morphology', 'Intellectual disability, moderate', 'Bilateral tonic-clonic seizure', 'Seizure', 'Aspiration', 'Delayed speech and language dev…
65	Gholson Lyon	New York State Institute for Basic Research in Developmental Disabilities, Jervis Clinic	Female	8.7 years	31127942	3926	Permission granted to publish on GestaltMatcher	HMG_2018_NAA15_Family7	United States	NAA15	09-06-2020 21:00:55	NM_057175	c.2441T>C	p.Leu814Pro	g.Chr4q31	NAA15	GRCh38/Hg19	de novo				Moderate (Intellectual disability, moderate (HP:0002342))	3		Yes (Motor delay (HP:0001270), Absence seizures (HP:0002121), Moderate global developmental delay (HP:0011343))				Yes (Hypertelorism (HP:0000316))	Yes (Bulbous nose (HP:0000414), Abnormality of the nasal bridge (HP:0000422), Triangular nasal tip (HP:0000451), Broad nasal tip (HP:0000455))	Yes (High palate (HP:0000218))								Yes (Microretrognathia (HP:0000308), Aplasia/hypoplasia of proximal toe phalanx (HP:0010203), Prominent forehead (HP:0011220))					No				['HP:0000308', 'HP:0000316', 'HP:0000451', 'HP:0011220', 'HP:0002121', 'HP:0010203', 'HP:0000414', 'HP:0000750', 'HP:0001270', 'HP:0000218', 'HP:0001249', 'HP:0000422', 'HP:0002342', 'HP:0011343', 'HP:0000455']	['Delayed speech and language development', 'Intellectual disability', 'Microretrognathia', 'High palate', 'Broad nasal tip', 'Hypertelorism', 'Generalized non-motor (absence) seizure', 'Motor delay', 'Moderate global developmental delay', 'Aplasia/hypoplasia of proximal toe phalanx', 'Prominent forehead', 'Abnormal nasal bridge morphology', 'Intellectual disability, moderate', 'Triangular nasal …
66	Gholson Lyon	New York State Institute for Basic Research in Developmental Disabilities, Jervis Clinic	Female	6.2	31127942	3925	Permission granted to publish on GestaltMatcher	HMG_2018_NAA15_Family6	United States	NAA15	09-06-2020 20:38:05	NM_057175.3	c.1450T>C	p.Cys484Arg	g.	NAA15	GRCh38	de novo				Severe (Intellectual disability, severe (HP:0010864))	3		Yes (Delayed speech and language development (HP:0000750), Motor delay (HP:0001270))			No	Yes (Hypertelorism (HP:0000316), Large eyes (HP:0001090))	Yes (Bulbous nose (HP:0000414), Thin anteverted nares (HP:0004495), Depressed nasal bridge (HP:0005280))	Yes (High palate (HP:0000218), Broad philtrum (HP:0000289), Hypertelorism (HP:0000316), Tented upper lip vermilion (HP:0010804), Abnormality of upper lip vermillion (HP:0011339), Irregular dentition (HP:0040079))								Yes (Short stature (HP:0004322), Joint hyperflexibility (HP:0005692), Aplasia/Hypoplasia of the distal phalanx of the 3rd toe (HP:0100369))	Yes (Few cafe-au-lait spots (HP:0007429))	No	No	No	No				['HP:0011339', 'HP:0000252', 'HP:0001090', 'HP:0010804', 'HP:0040079', 'HP:0000289', 'HP:0000414', 'HP:0001249', 'HP:0004322', 'HP:0010864', 'HP:0004495', 'HP:0004325', 'HP:0000316', 'HP:0005692', 'HP:0007429', 'HP:0100369', 'HP:0001270', 'HP:0000218', 'HP:0000750', 'HP:0005280']	['Broad philtrum', 'Abnormality of upper lip vermillion', 'Aplasia/Hypoplasia of the distal phalanx of the 3rd toe', 'Few cafe-au-lait spots', 'Motor delay', 'Abnormally large globe', 'Decreased body weight', 'Delayed speech and language development', 'Hypertelorism', 'Short stature', 'Microcephaly', 'Bulbous nose', 'Intellectual disability', 'Thin anteverted nares', 'High palate', 'Joint hyperfl…
