# Supplementary material for: Expanding the phenotypic spectrum of NAA10-related neurodevelopmental syndrome and NAA15-related neurodevelopmental syndrome
Source: Eur J Hum Genet. 2023 May 2;31(7):824–33. doi: 10.1038/s41431-023-01368-y (PMC10325952; doi:10.1038/s41431-023-01368-y)
Supplement: Supplementary file 3 — Supp Table 2_NAA10 Master list DEIDENTIFIED For Journal [file 41431_2023_1368_MOESM3_ESM.xlsx]

## Sheet: NAA10 figure
Arbitrary numbers	Published in HMG 2019 paper?	Gene Name	cDNA change	Protein change	Inheritance pattern	Sex	Age (years.months) at assessment	Human Disease Gene Website entry
1		NAA10	NM_001256119.1:c.22C>T+c.30C>G	Asp10Glu & Pro8Ser	de novo	F	7	NAA10_unpublished_AR
2		NAA10	NM_003491.3:c.47A>C	His16Pro	de novo	F	17	NAA10_unpublished_KH
3		NAA10	NM_003491.3:c.92A>G	Tyr31Cys	de novo	F	6.5 months
4		NAA10	NM_003491.3:c.128A>C	Tyr43Ser	unknown	F	56.2082	26522278, 26522270.mother
5		NAA10	NM_003491.3:c.128A>C	Tyr43Ser	maternally inherited	M	30.0274	NAA10_Casey_2015-Fam5-1
6		NAA10	NM_003491.3:c.128A>C	Tyr43Ser	maternally inherited	M	28.6575	NAA10_Casey_2015-Fam5-2
7		NAA10	NM_003491.3:c.215T>C	Ile72Thr	maternally inherited	M	5	NAA10_unpublished_AS
8	YES- Individual 3	NAA10	NM_003491.3:c.215T>C	Ile72Thr	maternally inherited	M	5	NAA10_HMG_2019_3 (IBR001)
9		NAA10	NM_003491.3:c.247C>T	Arg83cys	de novo	M	11mos	NAA10_unpublished_ZT
10		NAA10	NM_003491.3:c.247C>T	Arg83cys	de novo	F	13	NAA10_HUMU_2016_Saunier_10
11	YES - Individual 14	NAA10	NM_003491.3:c.247C>T	Arg83cys	de novo	F	5	NAA10_HMG_2019_14 and Saunier_2016_8
12		NAA10	NM_003491.3:c.247C>T	Arg83cys	de novo	F	1.6	NAA10_unpublished_BR
13	YES - Individual 4	NAA10	NM_003491.3:c.247C>T	Arg83cys	de novo	F	10	NAA10_HMG_2019_4
14	YES - Individual 8	NAA10	NM_003491.3:c.247C>T	Arg83cys	de novo	F	13	NAA10_HMG_2019_8
15	YES - Individual 7	NAA10	NM_003491.3:c.247C>T	Arg83cys	de novo	F	33	NAA10_HMG_2019_7
16	YES - Individual 5	NAA10	NM_003491.3:c.247C>T	Arg83cys	de novo	F	12	NAA10_HMG_2019_5
17	YES - Individual 6	NAA10	NM_003491.3:c.247C>T	Arg83cys	de novo	F	13.0795	NAA10_HMG_2019_6
18	YES - Individual 10	NAA10	NM_003491.3:c.247C>T	Arg83cys	de novo	F	9	NAA10_Cheng-Lyon, HUMU_2019_10 and HUMU_Saunier_2016_9
19	YES - Individual 13	NAA10	NM_003491.3:c.247C>T	Arg83cys	de novo	F	9.12055	NAA10_Cheng_Lyon_HMG_13
20	YES - Individual 9	NAA10	NM_003491.3:c.247C>T	Arg83cys	de novo	F	16	NAA10_HMG_2019_9
21	YES - Individual 12	NAA10	NM_003491.3:c.247C>T	Arg83cys	de novo	F	3.8	NAA10_unpublished_RM
22		NAA10	NM_003491.3:c.247C>T	Arg83cys	de novo	F	3	NAA10_unpublished_EC
23		NAA10	NM_003491.3:c.247C>T	Arg83cys	de novo	F	5	NAA10_unpublished_LM
24		NAA10	NM_003491.3:c.247C>T	Arg83cys	de novo	F	8	NAA10_unpublished_RC
25		NAA10	NM_003491.3:c.247C>T	Arg83cys	de novo	F	6.18356	NAA10_unpublished_KG
26		NAA10	NM_003491.3:c.247C>T	Arg83cys	de novo	F	2.8	NAA10_unpublished_AF
27		NAA10	NM_003491.3:c.247C>T	Arg83cys	de novo	F	4.36438	NAA10_unpublished_Lyon_2020
28		NAA10	NM_003491.3:c.247C>T	Arg83cys	de novo	F	4.5	NAA10_unpublished_JXL
29		NAA10	NM_003491.3:c.247C>T	Arg83cys	de novo	F	7	NAA10_unpublished_AGR
30		NAA10	NM_003491.3:c.247C>T	Arg83cys	de novo	F	21	NAA10_unpublished_AM
31		NAA10	NM_003491.3:c.247C>T	Arg83cys	de novo	F	10	NAA10_unpublished_ED
32		NAA10	NM_003491.3:c.247C>T	Arg83cys	de novo	F	3.1	NAA10_unpublished_YH
33		NAA10	NM_003491.3:c.247C>T	Arg83cys	de novo	F	27	NAA10_unpublished_Lyon_2021_AP
34		NAA10	NM_003491.3:c.247C>T	Arg83cys	de novo	F	13.5	Unpublished_Lyon_2021_OV
35	YES - Individual 16	NAA10	NM_003491.3:c.259G>T	Ala87Ser	de novo	F	4	NAA10_HMG_2019_16
36	YES - Individual 15	NAA10	NM_003491.3:c.259G>T	Ala87Ser	de novo	F	15	NAA10_HMG_2019_15
37	YES - Individual 17	NAA10	NM_003491.3:c.259G>T	Ala87Ser	de novo	F	14	NAA10_HMG_2019_17
38	YES - Individual 18	NAA10	NM_003491.3:c.311C>A	Ala104Asp	de novo	F	9	NAA10_HMG_2019_18
39		NAA10	NM_003491.3:c.346C>T	Arg116Trp	de novo	F	16.1616	NAA10_Valentine+Seizure_2018_4
40		NAA10	NM_003491.3:c.359A>C	His120Pro	de novo	F	24	NAA10_unpublished_AB
41	YES - Individual 20	NAA10	NM_003491.3:c.361C>G	Leu121Val	de novo	F	14	NAA10_HMG_2019_20
42		NAA10	NM_003491.3:c.367T>C	Ser123Pro	de novo	F	2.29589	NAA10_unpublished_LC
43		NAA10	NM_003491.3:c.383T>C	Phe128Ser	de novo	F	2	NAA10_unpublished_MP
44		NAA10	NM_003491.3:c.384T>G	Phe128leu	de novo	F	6.88767	NAA10_Saunier_HUMU-2016_3
45		NAA10	NM_003491.3:c.384T>G	Phe128Leu	de novo	F	31	NAA10_unpublished_CT
46		NAA10	NM_003491.3:c.384T>G	Phe128Leu	de novo	F	5.96986	NAA10_unpublished_CHOK
47	YES - Individual 21	NAA10	NM_003491.3:c.384T>G	Phe128leu	de novo	F	1.3	NAA10_Cheng_2018_21
48		NAA10	NM_003491.3:c.384T>G	Phe128Leu	de novo	F	2.6	NAA10_unpublished_AG
49		NAA10	NM_003491.3:c.384T>G	Phe128Leu		F	3.8	NAA10_unpublished_ZP
50		NAA10	NM_003491.3:c.384T>G	Phe128leu	de novo	F	10	NAA10_unpublished_LS
51	YES - Individual 22	NAA10	NM_003491.3:c.440T>C	Met147Thr	de novo	F	10	NAA10_HMG_2019_22
52		NAA10	NM_003491.3:c.440T>C	Met147Thr	de novo	F	5	NAA10_unpublished_Lyon_2021_PP
53		NAA10	NM_003491.3:c.440T>C	Met147Thr	de novo	F	38	unpublished_Lyon_2021_HR
54		NAA10	NM_003491.3:c.445C>T	Arg149Trp	de novo	M	8.8	Unpublished_Lyon_2021_HVR
55		NAA10	NM_003491.3:c.455_458del	Thr152Argfs*6	maternally inherited	M	1	NAA10_unpublished_HW
56		NAA10	NM_003491.3:c.542_543del	Glu181Alafs*67	maternally inherited	M	5mos	NAA10_unpublished_AT
