# Supplementary material for: Expanding the phenotypic spectrum of NAA10-related neurodevelopmental syndrome and NAA15-related neurodevelopmental syndrome
Source: Eur J Hum Genet. 2023 May 2;31(7):824–33. doi: 10.1038/s41431-023-01368-y (PMC10325952; doi:10.1038/s41431-023-01368-y)
Supplement: Supplementary file 4 — Supp Table 3_NAA15 Master list DEIDENTIFIED for Journal [file 41431_2023_1368_MOESM4_ESM.xlsx]

## Sheet: NAA15
Arbitrary numbers	Published in AJHG 2018 paper?	Gene	cDNA (NM_057175)	Protein change	Inheritance Pattern?	Sex	Age at assessment	Proband's initials from Human Disease Gene Website
1		NAA15	NM_057175.3:c.79A>G	p.Arg27Gly	de novo	male	9.46575	unpublished_Lyon_2020_AF
2		NAA15	NM_057175.3:c.239_240del	p.His80Argfs*17	de novo	male	9.56438	ESP
3		NAA15	NM_057175.4:c.239_240del	p.His80Argfs*17	de novo	male	11.8795	Lyon_2020_unpublished_MH
4	YES- Individual 14	NAA15	NM_057175.3:c.248G>A	p.Trp83X	de novo	female	11.674	Cheng_AJHG_14
5		NAA15	NM_057175.3:c.517del	p.Glu173Asnfs*54	de novo	male	4.5	unpublished_Lyon_2021_MA
6		NAA15	NM_057175.4:c.517G>T	p.Glu173*	de novo	male	5.05753	unpublished_Lyon_2020_LL
7		NAA15	NM_057175.3:c.986dup	p.Leu329fs*22	de novo	female	7.16438	unpublished_Lyon_2020_ESJ
8		NAA15	NM_057175.3:c.1051del	p.Thr351Profs*3	de novo	female	15.3726	unpublished_Lyon_2020_AL
9		NAA15	NM_057175.3:c.1753G>A	splice site variant	unknown	male	7.85753	unpublished_Lyon_2020_AR
10		NAA15	NM_057175.5:c.1868del	p.Asn623IIefs*	de novo	male	9.03836	unpublished_Lyon_2021_LW
11		NAA15	NM_057175.3:c.2591A>G	p.Asn864Ser	de novo	male	21	unpublished_Lyon_2021_IMc
12		NAA15	NM_057175.3:c.812-597del	p.Asp335Glufs*	de novo	male	12	Science_2015_MH
13		NAA15	NM_057175.4:c.2344C>T	p. Arg782X	de novo	female	14.5562	unpublished_Lyon_2021_LB
14		NAA15	NM_057175.3:c.2155G>A	p.Ala719Thr	de novo	male	2.56712	unpublished_Lyon_2020_LB
15		NAA15	NM_057175.3:c.1753G>A	p.Ala585Thr	de novo	male	4.15616	Unpublished_Lyon_2020_WW
16		NAA15	NM_057175.4:c.2031dup	p.Ala678Cysfs*3	de novo	male	11	unpublished_Lyon_2020_AS
17		NAA15	NM_057175.3:c.1083del	p.Asn362MetfsX36	de novo	male	2.5	unpublished_Lyon_2020_AP
18		NAA15	NM_057175.4:c.1861C>T	p.Gln621*	de novo	male	8.99726	unpublished_Lyon_2021_ZK
19	YES- Individual 21	NAA15	NM_057175.3:c.1087+2T>C	p.intronic	de novo	female	11.3945	Cheng_ASHG_2018_ 21
20		NAA15	NM_057175.4:c.852G>A	p.(Trp284*)	unknown	female	19
