# Supplementary material for: Expanding the phenotypic spectrum of NAA10-related neurodevelopmental syndrome and NAA15-related neurodevelopmental syndrome
Source: Eur J Hum Genet. 2023 May 2;31(7):824–33. doi: 10.1038/s41431-023-01368-y (PMC10325952; doi:10.1038/s41431-023-01368-y)
Supplement: Supplementary file 5 — Supp Table 4_ClinVar annotation [file 41431_2023_1368_MOESM5_ESM.xlsx]

## Sheet: NAA10_20220413.list3.hg19_mul
Chr	Start	End	Ref	Alt	Func.refGene	Gene.refGene	GeneDetail.refGene	ExonicFunc.refGene	AAChange.refGene	AA	Polyphen2_HDIV_pred	SIFT_pred	M-CAP_pred	MPC_score	GERP++_RS	CADD_phred	gnomAD_genome_ALL	Clinvar	InterVar	Consensus Classification
X	153200348	153200348	G	C	exonic	NAA10	.	nonsynonymous SNV	NAA10:NM_001256119:exon1:c.C10G:p.R4G,NAA10:NM_001256120:exon1:c.C10G:p.R4G,NAA10:NM_003491:exon1:c.C10G:p.R4G	p.R4G	D	D	D	3.715	3.98	29.4	.	Uncertain_significance	Likely_pathogenic	Pathogenic
X	153200347	153200347	C	A	exonic	NAA10	.	nonsynonymous SNV	NAA10:NM_001256119:exon1:c.G11T:p.R4L,NAA10:NM_001256120:exon1:c.G11T:p.R4L,NAA10:NM_003491:exon1:c.G11T:p.R4L	p.R4L	D	D	D	3.557	3.98	30	.	Uncertain_significance	Likely_pathogenic	Pathogenic
X	153200342	153200342	C	G	exonic	NAA10	.	nonsynonymous SNV	NAA10:NM_001256119:exon1:c.G16C:p.A6P,NAA10:NM_001256120:exon1:c.G16C:p.A6P,NAA10:NM_003491:exon1:c.G16C:p.A6P	p.A6P	D	D	D	2.246	3.98	27.8	.	Pathogenic	Likely_pathogenic	Pathogenic
X	153199920	153199920	G	C	exonic	NAA10	.	nonsynonymous SNV	NAA10:NM_001256119:exon2:c.C30G:p.D10E,NAA10:NM_001256120:exon2:c.C30G:p.D10E,NAA10:NM_003491:exon2:c.C30G:p.D10E	p.D10E	D	D	D	3.08	4.66	26.5	.	Uncertain_significance	Likely_pathogenic	Pathogenic
X	153199906	153199906	T	G	exonic	NAA10	.	nonsynonymous SNV	NAA10:NM_001256119:exon2:c.A44C:p.Q15P,NAA10:NM_001256120:exon2:c.A44C:p.Q15P,NAA10:NM_003491:exon2:c.A44C:p.Q15P	p.Q15P	D	D	D	3.576	4.66	27.8	.	Uncertain_significance	Uncertain_significance	Pathogenic
X	153199903	153199903	T	G	exonic	NAA10	.	nonsynonymous SNV	NAA10:NM_001256119:exon2:c.A47C:p.H16P,NAA10:NM_001256120:exon2:c.A47C:p.H16P,NAA10:NM_003491:exon2:c.A47C:p.H16P	p.H16P	D	D	D	2.483	4.66	27	.	Pathogenic/Likely_pathogenic	Likely_pathogenic	Pathogenic
X	153199901	153199901	A	C	exonic	NAA10	.	nonsynonymous SNV	NAA10:NM_001256119:exon2:c.T49G:p.C17G,NAA10:NM_001256120:exon2:c.T49G:p.C17G,NAA10:NM_003491:exon2:c.T49G:p.C17G	p.C17G	D	D	D	3.285	4.66	27.3	.	Likely_pathogenic	Uncertain_significance	Pathogenic
X	153199858	153199858	T	C	exonic	NAA10	.	nonsynonymous SNV	NAA10:NM_001256119:exon2:c.A92G:p.Y31C,NAA10:NM_001256120:exon2:c.A92G:p.Y31C,NAA10:NM_003491:exon2:c.A92G:p.Y31C	p.Y31C	D	D	D	3.106	4.66	29	.	Likely_pathogenic	Likely_pathogenic	Pathogenic
X	153199841	153199841	A	G	exonic	NAA10	.	nonsynonymous SNV	NAA10:NM_001256119:exon2:c.T109C:p.S37P,NAA10:NM_001256120:exon2:c.T109C:p.S37P,NAA10:NM_003491:exon2:c.T109C:p.S37P	p.S37P	D	D	D	3.362	3.5	27.7	.	Pathogenic	Likely_pathogenic	Pathogenic
X	153199838	153199838	A	T	exonic	NAA10	.	nonsynonymous SNV	NAA10:NM_001256119:exon2:c.T112A:p.W38R,NAA10:NM_001256120:exon2:c.T112A:p.W38R,NAA10:NM_003491:exon2:c.T112A:p.W38R	p.W38R	D	D	D	4.919	4.66	31	.	Uncertain_significance	Uncertain_significance	Pathogenic
X	153199835	153199835	G	T	exonic	NAA10	.	nonsynonymous SNV	NAA10:NM_001256119:exon2:c.C115A:p.P39T,NAA10:NM_001256120:exon2:c.C115A:p.P39T,NAA10:NM_003491:exon2:c.C115A:p.P39T	p.P39T	D	D	D	3.375	4.66	27.2	.	Likely_pathogenic	Likely_pathogenic	Pathogenic
X	153199834	153199834	G	A	exonic	NAA10	.	nonsynonymous SNV	NAA10:NM_001256119:exon2:c.C116T:p.P39L,NAA10:NM_001256120:exon2:c.C116T:p.P39L,NAA10:NM_003491:exon2:c.C116T:p.P39L	p.P39L	D	D	D	3.211	4.66	30	.	Likely_pathogenic	Likely_pathogenic	Pathogenic
X	153199450	153199450	G	A	exonic	NAA10	.	nonsynonymous SNV	NAA10:NM_001256119:exon3:c.C125T:p.S42F,NAA10:NM_001256120:exon3:c.C125T:p.S42F,NAA10:NM_003491:exon3:c.C125T:p.S42F	p.S42F	D	D	D	2.808	4.12	25.4	.	Uncertain_significance	Uncertain_significance	Pathogenic
X	153199447	153199447	T	G	exonic	NAA10	.	nonsynonymous SNV	NAA10:NM_001256119:exon3:c.A128C:p.Y43S,NAA10:NM_001256120:exon3:c.A128C:p.Y43S,NAA10:NM_003491:exon3:c.A128C:p.Y43S	p.Y43S	P	T	D	2.495	4.99	26.9	.	Pathogenic	Likely_pathogenic	VUS
X	153198027	153198027	G	A	exonic	NAA10	.	nonsynonymous SNV	NAA10:NM_001256119:exon4:c.C190T:p.P64S,NAA10:NM_001256120:exon4:c.C172T:p.P58S,NAA10:NM_003491:exon4:c.C190T:p.P64S	p.P64S	B	T	T	1.898	5.04	23.2	.	Likely_benign	Uncertain_significance	Benign
X	153198002	153198002	A	G	exonic	NAA10	.	nonsynonymous SNV	NAA10:NM_001256119:exon4:c.T215C:p.I72T,NAA10:NM_001256120:exon4:c.T197C:p.I66T,NAA10:NM_003491:exon4:c.T215C:p.I72T	p.I72T	D	D	D	3.64	4.51	25.5	.	Likely_pathogenic	Likely_pathogenic	Pathogenic
X	153197875	153197875	G	A	exonic	NAA10	.	nonsynonymous SNV	NAA10:NM_001256119:exon5:c.C235T:p.R79C,NAA10:NM_001256120:exon5:c.C217T:p.R73C,NAA10:NM_003491:exon5:c.C235T:p.R79C	p.R79C	D	D	D	4.141	5.04	32	.	Conflicting_interpretations_of_pathogenicity	Likely_pathogenic	Pathogenic
X	153197874	153197874	C	T	exonic	NAA10	.	nonsynonymous SNV	NAA10:NM_001256119:exon5:c.G236A:p.R79H,NAA10:NM_001256120:exon5:c.G218A:p.R73H,NAA10:NM_003491:exon5:c.G236A:p.R79H	p.R79H	D	D	D	2.989	5.04	31	.	Likely_pathogenic	Uncertain_significance	Pathogenic
X	153197863	153197863	G	A	exonic	NAA10	.	nonsynonymous SNV	NAA10:NM_001256119:exon5:c.C247T:p.R83C,NAA10:NM_001256120:exon5:c.C229T:p.R77C,NAA10:NM_003491:exon5:c.C247T:p.R83C	p.R83C	D	D	D	2.95	4.14	31	.	Pathogenic	Likely_pathogenic	Pathogenic
X	153197862	153197862	C	T	exonic	NAA10	.	nonsynonymous SNV	NAA10:NM_001256119:exon5:c.G248A:p.R83H,NAA10:NM_001256120:exon5:c.G230A:p.R77H,NAA10:NM_003491:exon5:c.G248A:p.R83H	p.R83H	D	D	D	3.194	5.04	29.8	.	Likely_pathogenic	Likely_pathogenic	Pathogenic
X	153197853	153197853	A	C	exonic	NAA10	.	nonsynonymous SNV	NAA10:NM_001256119:exon5:c.T257G:p.L86R,NAA10:NM_001256120:exon5:c.T239G:p.L80R,NAA10:NM_003491:exon5:c.T257G:p.L86R	p.L86R	D	D	D	3.08	5.04	28.5	.	Pathogenic	Likely_pathogenic	Pathogenic
X	153197851	153197851	C	A	exonic	NAA10	.	nonsynonymous SNV	NAA10:NM_001256119:exon5:c.G259T:p.A87S,NAA10:NM_001256120:exon5:c.G241T:p.A81S,NAA10:NM_003491:exon5:c.G259T:p.A87S	p.A87S	D	D	D	3.049	5.04	27.2	.	Likely_pathogenic	Likely_pathogenic	Pathogenic
X	153197815	153197815	T	A	exonic	NAA10	.	nonsynonymous SNV	NAA10:NM_001256119:exon5:c.A295T:p.I99L,NAA10:NM_001256120:exon5:c.A277T:p.I93L,NAA10:NM_003491:exon5:c.A295T:p.I99L	p.I99L	B	T	D	1.789	5.04	24	.	Uncertain_significance	Uncertain_significance	Benign
X	153197812	153197812	C	T	exonic	NAA10	.	nonsynonymous SNV	NAA10:NM_001256119:exon5:c.G298A:p.E100K,NAA10:NM_001256120:exon5:c.G280A:p.E94K,NAA10:NM_003491:exon5:c.G298A:p.E100K	p.E100K	P	D	D	2.237	5.04	23.7	.	Uncertain_significance	Uncertain_significance	Pathogenic
X	153197807	153197807	G	C	exonic	NAA10	.	nonsynonymous SNV	NAA10:NM_001256119:exon5:c.C303G:p.N101K,NAA10:NM_001256120:exon5:c.C285G:p.N95K,NAA10:NM_003491:exon5:c.C303G:p.N101K	p.N101K	P	T	D	2.386	4.17	22.4	.	Uncertain_significance	Uncertain_significance	VUS
X	153197807	153197807	G	T	exonic	NAA10	.	nonsynonymous SNV	NAA10:NM_001256119:exon5:c.C303A:p.N101K,NAA10:NM_001256120:exon5:c.C285A:p.N95K,NAA10:NM_003491:exon5:c.C303A:p.N101K	p.N101K	P	T	D	2.386	4.17	22.5	.	Conflicting_interpretations_of_pathogenicity	Uncertain_significance	VUS
X	153197802	153197802	T	C	exonic	NAA10	.	nonsynonymous SNV	NAA10:NM_001256119:exon5:c.A308G:p.N103S,NAA10:NM_001256120:exon5:c.A290G:p.N97S,NAA10:NM_003491:exon5:c.A308G:p.N103S	p.N103S	B	T	D	1.51	5.04	19.24	.	Uncertain_significance	Uncertain_significance	Benign
X	153197799	153197799	G	T	exonic	NAA10	.	nonsynonymous SNV	NAA10:NM_001256119:exon5:c.C311A:p.A104D,NAA10:NM_001256120:exon5:c.C293A:p.A98D,NAA10:NM_003491:exon5:c.C311A:p.A104D	p.A104D	D	D	D	3.504	5.04	28.2	.	Uncertain_significance	Uncertain_significance	Pathogenic
X	153197791	153197791	C	A	exonic	NAA10	.	nonsynonymous SNV	NAA10:NM_001256119:exon5:c.G319T:p.V107F,NAA10:NM_001256120:exon5:c.G301T:p.V101F,NAA10:NM_003491:exon5:c.G319T:p.V107F	p.V107F	D	D	D	3.964	5.04	27.8	.	Pathogenic	Likely_pathogenic	Pathogenic
X	153197778	153197778	A	C	exonic	NAA10	.	nonsynonymous SNV	NAA10:NM_001256119:exon5:c.T332G:p.V111G,NAA10:NM_001256120:exon5:c.T314G:p.V105G,NAA10:NM_003491:exon5:c.T332G:p.V111G	p.V111G	D	D	D	3.877	5.04	27.8	.	Pathogenic	Likely_pathogenic	Pathogenic
X	153197771	153197771	C	A	exonic	NAA10	.	nonsynonymous SNV	NAA10:NM_001256119:exon5:c.G339T:p.K113N,NAA10:NM_001256120:exon5:c.G321T:p.K107N,NAA10:NM_003491:exon5:c.G339T:p.K113N	p.K113N	D	D	D	2.452	4.04	29.4	.	Likely_pathogenic	Likely_pathogenic	Pathogenic
X	153197564	153197564	G	A	exonic	NAA10	.	nonsynonymous SNV	NAA10:NM_001256120:exon6:c.C328T:p.R110W,NAA10:NM_003491:exon6:c.C346T:p.R116W	p.R110W	B	D	D	2.323	3.91	24.3	.	Pathogenic	Likely_pathogenic	VUS
X	153197563	153197563	C	T	exonic	NAA10	.	nonsynonymous SNV	NAA10:NM_001256120:exon6:c.G329A:p.R110Q,NAA10:NM_003491:exon6:c.G347A:p.R116Q	p.R110Q	B	D	D	2.4	4.78	23.9	.	Conflicting_interpretations_of_pathogenicity	Uncertain_significance	VUS
X	153197549	153197549	G	C	exonic	NAA10	.	nonsynonymous SNV	NAA10:NM_001256120:exon6:c.C343G:p.L115V,NAA10:NM_003491:exon6:c.C361G:p.L121V	p.L115V	D	D	D	2.95	4.78	25.9	.	Likely_pathogenic	Likely_pathogenic	Pathogenic
X	153197534	153197534	G	C	exonic	NAA10	.	nonsynonymous SNV	NAA10:NM_001256120:exon6:c.C358G:p.L120V,NAA10:NM_003491:exon6:c.C376G:p.L126V	p.L120V	D	D	D	3.106	4.78	25.7	.	Likely_pathogenic	Uncertain_significance	Pathogenic
X	153197533	153197533	A	C	exonic	NAA10	.	nonsynonymous SNV	NAA10:NM_001256120:exon6:c.T359G:p.L120R,NAA10:NM_003491:exon6:c.T377G:p.L126R	p.L120R	D	D	D	4.22	4.78	28.7	.	Likely_pathogenic	Likely_pathogenic	Pathogenic
X	153197528	153197528	A	T	exonic	NAA10	.	nonsynonymous SNV	NAA10:NM_001256120:exon6:c.T364A:p.F122I,NAA10:NM_003491:exon6:c.T382A:p.F128I	p.F122I	P	D	D	3.964	3.61	26	.	Pathogenic/Likely_pathogenic	Likely_pathogenic	Pathogenic
X	153197526	153197526	A	C	exonic	NAA10	.	nonsynonymous SNV	NAA10:NM_001256120:exon6:c.T366G:p.F122L,NAA10:NM_003491:exon6:c.T384G:p.F128L	p.F122L	P	D	D	2.436	2.4	23.8	.	Pathogenic	Likely_pathogenic	Pathogenic
X	153197526	153197526	A	T	exonic	NAA10	.	nonsynonymous SNV	NAA10:NM_001256120:exon6:c.T366A:p.F122L,NAA10:NM_003491:exon6:c.T384A:p.F128L	p.F122L	P	D	D	2.436	2.4	24	.	Pathogenic	Likely_pathogenic	Pathogenic
X	153197524	153197524	T	G	exonic	NAA10	.	nonsynonymous SNV	NAA10:NM_001256120:exon6:c.A368C:p.Q123P,NAA10:NM_003491:exon6:c.A386C:p.Q129P	p.Q123P	B	D	D	2.091	3.37	23.9	.	Conflicting_interpretations_of_pathogenicity	Uncertain_significance	VUS
X	153196257	153196257	C	T	exonic	NAA10	.	nonsynonymous SNV	NAA10:NM_001256119:exon6:c.G385A:p.A129T,NAA10:NM_001256120:exon7:c.G412A:p.A138T,NAA10:NM_003491:exon7:c.G430A:p.A144T	p.A129T	D	D	D	3.01	3.55	23.6	.	Uncertain_significance	Likely_pathogenic	Pathogenic
X	153196247	153196247	A	G	exonic	NAA10	.	nonsynonymous SNV	NAA10:NM_001256119:exon6:c.T395C:p.M132T,NAA10:NM_001256120:exon7:c.T422C:p.M141T,NAA10:NM_003491:exon7:c.T440C:p.M147T	p.M132T	D	D	D	3.328	4.41	23.7	.	Conflicting_interpretations_of_pathogenicity	Likely_pathogenic	Pathogenic
X	153196242	153196242	G	A	exonic	NAA10	.	nonsynonymous SNV	NAA10:NM_001256119:exon6:c.C400T:p.R134W,NAA10:NM_001256120:exon7:c.C427T:p.R143W,NAA10:NM_003491:exon7:c.C445T:p.R149W	p.R134W	D	D	D	2.994	4.41	25.5	.	Uncertain_significance	Uncertain_significance	Pathogenic
X	153196229	153196232	TGAG	-	exonic	NAA10	.	frameshift deletion	NAA10:NM_001256119:exon6:c.410_413del:p.T137Rfs*6,NAA10:NM_001256120:exon7:c.437_440del:p.T146Rfs*6,NAA10:NM_003491:exon7:c.455_458del:p.T152Rfs*6	p.T137Rfs*6	.	.	.	.	.	.	.	Pathogenic	Pathogenic	VUS
X	153196218	153196218	C	T	exonic	NAA10	.	nonsynonymous SNV	NAA10:NM_001256119:exon6:c.G424A:p.E142K,NAA10:NM_001256120:exon7:c.G451A:p.E151K,NAA10:NM_003491:exon7:c.G469A:p.E157K	p.E142K	B	T	D	0.769	4.42	21.4	.	Likely_pathogenic	Uncertain_significance	Benign
X	153195670	153195670	G	A	exonic	NAA10	.	nonsynonymous SNV	NAA10:NM_001256119:exon7:c.C433T:p.R145W,NAA10:NM_001256120:exon8:c.C460T:p.R154W,NAA10:NM_003491:exon8:c.C478T:p.R160W	p.R145W	D	D	D	0.631	1.24	23.9	.	Uncertain_significance	Uncertain_significance	VUS
X	153195669	153195669	C	T	exonic	NAA10	.	nonsynonymous SNV	NAA10:NM_001256119:exon7:c.G434A:p.R145Q,NAA10:NM_001256120:exon8:c.G461A:p.R154Q,NAA10:NM_003491:exon8:c.G479A:p.R160Q	p.R145Q	B	T	T	0.7	2.44	21.6	.	Uncertain_significance	Uncertain_significance	Benign
X	153195653	153195654	TT	-	exonic	NAA10	.	frameshift deletion	NAA10:NM_001256119:exon7:c.449_450del:p.K150Rfs*40,NAA10:NM_001256120:exon8:c.476_477del:p.K159Rfs*40,NAA10:NM_003491:exon8:c.494_495del:p.K165Rfs*40	p.K150Rfs*40	.	.	.	.	.	.	.	Pathogenic	Uncertain_significance	VUS
X	153195614	153195614	G	T	exonic	NAA10	.	nonsynonymous SNV	NAA10:NM_001256119:exon7:c.C489A:p.N163K,NAA10:NM_001256120:exon8:c.C516A:p.N172K,NAA10:NM_003491:exon8:c.C534A:p.N178K	p.N163K	B	T	T	0.689	4.61	22.3	.	Uncertain_significance	Uncertain_significance	Benign
X	153195585	153195585	G	A	exonic	NAA10	.	nonsynonymous SNV	NAA10:NM_001256119:exon7:c.C518T:p.P173L,NAA10:NM_001256120:exon8:c.C545T:p.P182L,NAA10:NM_003491:exon8:c.C563T:p.P188L	p.P173L	B	T	T	0.614	2.54	17.51	4.699e-05	Uncertain_significance	Uncertain_significance	Benign
X	153195571	153195571	C	G	exonic	NAA10	.	nonsynonymous SNV	NAA10:NM_001256119:exon7:c.G532C:p.A178P,NAA10:NM_001256120:exon8:c.G559C:p.A187P,NAA10:NM_003491:exon8:c.G577C:p.A193P	p.A178P	B	D	T	0.776	2.86	21.4	4.69e-05	Uncertain_significance	Uncertain_significance	Benign
X	153195565	153195565	G	A	exonic	NAA10	.	nonsynonymous SNV	NAA10:NM_001256119:exon7:c.C538T:p.R180C,NAA10:NM_001256120:exon8:c.C565T:p.R189C,NAA10:NM_003491:exon8:c.C583T:p.R195C	p.R180C	D	D	D	1.296	3.96	25.7	.	Likely_benign	Uncertain_significance	VUS
X	153195557	153195559	CTC	-	exonic	NAA10	.	nonframeshift deletion	NAA10:NM_001256119:exon7:c.544_546del:p.E182del,NAA10:NM_001256120:exon8:c.571_573del:p.E191del,NAA10:NM_003491:exon8:c.589_591del:p.E197del	p.E182del	.	.	.	.	.	.	.	Uncertain_significance	Uncertain_significance	VUS
X	153195534	153195534	C	T	exonic	NAA10	.	nonsynonymous SNV	NAA10:NM_001256119:exon7:c.G569A:p.S190N,NAA10:NM_001256120:exon8:c.G596A:p.S199N,NAA10:NM_003491:exon8:c.G614A:p.S205N	p.S190N	B	D	D	0.604	3.93	22.6	.	Uncertain_significance	Uncertain_significance	VUS
X	153195533	153195535	ACT	-	exonic	NAA10	.	nonframeshift deletion	NAA10:NM_001256119:exon7:c.568_570del:p.S190del,NAA10:NM_001256120:exon8:c.595_597del:p.S199del,NAA10:NM_003491:exon8:c.613_615del:p.S205del	p.S190del	.	.	.	.	.	.	.	Uncertain_significance	Uncertain_significance	VUS
X	153195532	153195532	C	T	exonic	NAA10	.	nonsynonymous SNV	NAA10:NM_001256119:exon7:c.G571A:p.G191S,NAA10:NM_001256120:exon8:c.G598A:p.G200S,NAA10:NM_003491:exon8:c.G616A:p.G206S	p.G191S	P	T	D	0.699	3.56	22.3	.	Uncertain_significance	Uncertain_significance	VUS
X	153195523	153195523	T	C	exonic	NAA10	.	nonsynonymous SNV	NAA10:NM_001256119:exon7:c.A580G:p.S194G,NAA10:NM_001256120:exon8:c.A607G:p.S203G,NAA10:NM_003491:exon8:c.A625G:p.S209G	p.S194G	B	T	D	0.554	5.35	22.7	.	Uncertain_significance	Uncertain_significance	Benign
X	153195489	153195489	T	C	exonic	NAA10	.	nonsynonymous SNV	NAA10:NM_001256119:exon7:c.A614G:p.E205G,NAA10:NM_001256120:exon8:c.A641G:p.E214G,NAA10:NM_003491:exon8:c.A659G:p.E220G	p.E205G	P	D	D	0.724	5.49	24.6	.	Uncertain_significance	Uncertain_significance	VUS

## Sheet: NAA15 clinvar
Chr	Start	End	Ref	Alt	Func.refGene	Gene.refGene	GeneDetail.refGene	ExonicFunc.refGene	AAChange.refGene	AA	Polyphen2_HDIV_pred	SIFT_pred	M-CAP_pred	MPC_score	GERP++_RS	CADD_phred	gnomAD_genome_ALL	Clinvar	InterVar	Consensus Classification
4	140222956	140222956	A	G	exonic	NAA15	.	nonsynonymous SNV	NAA15:NM_057175:exon1:c.A25G:p.K9E	p.K9E	D	D	D	2.148	4.59	27.1	.	Uncertain_significance	Uncertain_significance	Pathogenic
4	140222977	140222977	C	G	exonic	NAA15	.	nonsynonymous SNV	NAA15:NM_057175:exon1:c.C46G:p.R16G	p.R16G	P	D	D	1.91	2.94	24.1	.	Likely_pathogenic	Uncertain_significance	VUS
4	140255376	140255376	C	T	exonic	NAA15	.	stopgain	NAA15:NM_057175:exon2:c.C103T:p.Q35X	p.Q35X	.	.	.	.	5.76	37	.	Pathogenic	Pathogenic	VUS
4	140255407	140255407	A	G	exonic	NAA15	.	nonsynonymous SNV	NAA15:NM_057175:exon2:c.A134G:p.H45R	p.H45R	D	D	D	3.038	5.76	25.5	.	Likely_pathogenic	Uncertain_significance	Pathogenic
4	140258005	140258005	C	A	exonic	NAA15	.	nonsynonymous SNV	NAA15:NM_057175:exon3:c.C143A:p.T48N	p.T48N	D	D	D	3	5.35	25.2	.	Uncertain_significance	Uncertain_significance	Pathogenic
4	140258024	140258024	A	-	exonic	NAA15	.	frameshift deletion	NAA15:NM_057175:exon3:c.162delA:p.T55Hfs*2	p.T55Hfs*2	.	.	.	.	.	.	.	Pathogenic	Pathogenic	VUS
4	140258030	140258031	GA	-	exonic	NAA15	.	frameshift deletion	NAA15:NM_057175:exon3:c.168_169del:p.N57Lfs*10	p.N57Lfs*10	.	.	.	.	.	.	.	Pathogenic	Pathogenic	VUS
4	140258080	140258080	T	C	exonic	NAA15	.	nonsynonymous SNV	NAA15:NM_057175:exon3:c.T218C:p.L73S	p.L73S	D	D	D	3.339	5.26	25	.	Likely_pathogenic	Likely_pathogenic	Pathogenic
4	140258087	140258091	TGACT	-	exonic	NAA15	.	frameshift deletion	NAA15:NM_057175:exon3:c.225_229del:p.D76Efs*20	p.D76Efs*20	.	.	.	.	.	.	3.231e-05	Pathogenic	Uncertain_significance	VUS
4	140258092	140258092	-	G	exonic	NAA15	.	frameshift insertion	NAA15:NM_057175:exon3:c.231dupG:p.K78Efs*20	p.K78Efs*20	.	.	.	.	.	.	.	Likely_pathogenic	Likely_pathogenic	VUS
4	140258095	140258095	A	G	exonic	NAA15	.	nonsynonymous SNV	NAA15:NM_057175:exon3:c.A233G:p.K78R	p.K78R	B	T	T	1.329	4.08	19.08	.	Uncertain_significance	Uncertain_significance	Benign
4	140258101	140258102	AT	-	exonic	NAA15	.	frameshift deletion	NAA15:NM_057175:exon3:c.239_240del:p.H80Rfs*17	p.H80Rfs*17	.	.	.	.	.	.	.	Pathogenic/Likely_pathogenic	Pathogenic	VUS
4	140262087	140262087	T	C	exonic	NAA15	.	nonsynonymous SNV	NAA15:NM_057175:exon4:c.T266C:p.L89P	p.L89P	D	D	D	3.715	4.6	25.9	.	Uncertain_significance	Uncertain_significance	Pathogenic
4	140262101	140262101	A	T	exonic	NAA15	.	stopgain	NAA15:NM_057175:exon4:c.A280T:p.K94X	p.K94X	.	.	.	.	5.64	36	.	Pathogenic	Pathogenic	VUS
4	140262148	140262148	G	A	exonic	NAA15	.	stopgain	NAA15:NM_057175:exon4:c.G327A:p.W109X	p.W109X	.	.	.	.	5.78	37	.	Likely_pathogenic	Pathogenic	VUS
4	140262155	140262155	G	A	exonic	NAA15	.	nonsynonymous SNV	NAA15:NM_057175:exon4:c.G334A:p.D112N	p.D112N	D	D	D	2.751	5.78	26.5	.	Pathogenic	Uncertain_significance	Pathogenic
4	140262203	140262203	C	T	exonic	NAA15	.	stopgain	NAA15:NM_057175:exon4:c.C382T:p.R128X	p.R128X	.	.	.	.	-0.187	34	3.246e-05	Pathogenic	Uncertain_significance	VUS
4	140264003	140264003	G	T	exonic	NAA15	.	nonsynonymous SNV	NAA15:NM_057175:exon5:c.G426T:p.Q142H	p.Q142H	B	T	T	2.622	0.66	17.02	.	Uncertain_significance	Likely_benign	Benign
4	140264007	140264007	C	T	exonic	NAA15	.	stopgain	NAA15:NM_057175:exon5:c.C430T:p.R144X	p.R144X	.	.	.	.	5.25	38	.	Pathogenic	Pathogenic	VUS
4	140264010	140264010	C	-	exonic	NAA15	.	frameshift deletion	NAA15:NM_057175:exon5:c.433delC:p.P145Lfs*17	p.P145Lfs*17	.	.	.	.	.	.	.	Pathogenic	Likely_pathogenic	VUS
4	140270663	140270663	T	G	exonic	NAA15	.	nonsynonymous SNV	NAA15:NM_057175:exon7:c.T739G:p.Y247D	p.Y247D	P	D	D	1.805	5.44	27.1	.	Uncertain_significance	Uncertain_significance	VUS
4	140270695	140270695	C	G	exonic	NAA15	.	nonsynonymous SNV	NAA15:NM_057175:exon7:c.C771G:p.N257K	p.N257K	D	D	D	1.459	3.55	24.7	.	Uncertain_significance	Uncertain_significance	VUS
4	140270710	140270710	A	C	exonic	NAA15	.	nonsynonymous SNV	NAA15:NM_057175:exon7:c.A786C:p.K262N	p.K262N	B	T	T	0.595	3.04	18.03	.	Uncertain_significance	Uncertain_significance	Benign
4	140272383	140272383	T	G	exonic	NAA15	.	nonsynonymous SNV	NAA15:NM_057175:exon8:c.T850G:p.W284G	p.W284G	B	T	D	1.19	5.48	23.1	0.0004	Likely_benign	Likely_benign	Benign
4	140272664	140272664	A	T	exonic	NAA15	.	stopgain	NAA15:NM_057175:exon9:c.A913T:p.K305X	p.K305X	.	.	.	.	6.06	41	.	Pathogenic	Pathogenic	VUS
4	140272673	140272673	G	T	exonic	NAA15	.	stopgain	NAA15:NM_057175:exon9:c.G922T:p.E308X	p.E308X	.	.	.	.	6.06	41	.	Pathogenic	Pathogenic	VUS
4	140272710	140272710	A	G	exonic	NAA15	.	nonsynonymous SNV	NAA15:NM_057175:exon9:c.A959G:p.K320R	p.K320R	P	T	T	1.269	5.93	24.6	.	Uncertain_significance	Uncertain_significance	Benign
4	140272746	140272746	T	G	exonic	NAA15	.	stopgain	NAA15:NM_057175:exon9:c.T995G:p.L332X	p.L332X	.	.	.	.	5.93	37	.	Pathogenic	Pathogenic	VUS
4	140272748	140272748	T	C	exonic	NAA15	.	nonsynonymous SNV	NAA15:NM_057175:exon9:c.T997C:p.Y333H	p.Y333H	D	T	D	1.624	5.93	28.9	.	Uncertain_significance	Uncertain_significance	VUS
4	140272757	140272760	AAAG	-	exonic	NAA15	.	frameshift deletion	NAA15:NM_057175:exon9:c.1006_1009del:p.E337Rfs*5	p.E337Rfs*5	.	.	.	.	.	.	.	Pathogenic	Pathogenic	VUS
4	140275213	140275213	-	A	exonic	NAA15	.	frameshift insertion	NAA15:NM_057175:exon10:c.1049dupA:p.T351Nfs*10	p.T351Nfs*10	.	.	.	.	.	.	.	Uncertain_significance	Likely_pathogenic	VUS
4	140278570	140278570	T	A	exonic	NAA15	.	stopgain	NAA15:NM_057175:exon11:c.T1118A:p.L373X	p.L373X	.	.	.	.	5.72	37	.	Likely_pathogenic	Pathogenic	VUS
4	140278624	140278624	C	-	exonic	NAA15	.	frameshift deletion	NAA15:NM_057175:exon11:c.1172delC:p.S391Lfs*7	p.S391Lfs*7	.	.	.	.	.	.	.	Likely_pathogenic	Pathogenic	VUS
4	140280907	140280908	AT	-	exonic	NAA15	.	stopgain	NAA15:NM_057175:exon12:c.1268_1269del:p.I424*	p.I424*	.	.	.	.	.	.	.	Pathogenic	Pathogenic	VUS
4	140281688	140281688	-	G	exonic	NAA15	.	frameshift insertion	NAA15:NM_057175:exon13:c.1446dupG:p.Q483Afs*14	p.Q483Afs*14	.	.	.	.	.	.	.	Pathogenic	Pathogenic	VUS
4	140281693	140281693	T	C	exonic	NAA15	.	nonsynonymous SNV	NAA15:NM_057175:exon13:c.T1450C:p.C484R	p.C484R	D	D	D	1.891	5.96	28.9	.	Pathogenic	Uncertain_significance	VUS
4	140281720	140281720	C	T	exonic	NAA15	.	stopgain	NAA15:NM_057175:exon13:c.C1477T:p.Q493X	p.Q493X	.	.	.	.	5.96	39	.	Pathogenic	Pathogenic	VUS
4	140281761	140281761	-	A	exonic	NAA15	.	frameshift insertion	NAA15:NM_057175:exon13:c.1519dupA:p.C508Mfs*3	p.C508Mfs*3	.	.	.	.	.	.	.	Pathogenic	Pathogenic	VUS
4	140282962	140282965	TTAA	AT	exonic	NAA15	.	frameshift substitution	NAA15:NM_057175:exon14:c.1624_1627delinsAT:p.L542Ifs*28	p.L542Ifs*28	.	.	.	.	.	.	.	Pathogenic	Likely_pathogenic	VUS
4	140282983	140282983	C	T	exonic	NAA15	.	stopgain	NAA15:NM_057175:exon14:c.C1645T:p.R549X	p.R549X	.	.	.	.	6.03	43	.	Pathogenic	Pathogenic	VUS
4	140283033	140283033	T	A	exonic	NAA15	.	stopgain	NAA15:NM_057175:exon14:c.T1695A:p.Y565X	p.Y565X	.	.	.	.	1.97	36	.	Pathogenic	Pathogenic	VUS
4	140283057	140283057	-	A	exonic	NAA15	.	frameshift insertion	NAA15:NM_057175:exon14:c.1720dupA:p.T574Nfs*3	p.T574Nfs*3	.	.	.	.	.	.	.	Pathogenic	Likely_pathogenic	VUS
4	140283088	140283088	A	-	exonic	NAA15	.	frameshift deletion	NAA15:NM_057175:exon14:c.1750delA:p.T584Qfs*9	p.T584Qfs*9	.	.	.	.	.	.	.	Pathogenic	Pathogenic	VUS
4	140283091	140283091	G	A	exonic	NAA15	.	nonsynonymous SNV	NAA15:NM_057175:exon14:c.G1753A:p.A585T	p.A585T	B	T	T	0.489	5.73	33	.	Likely_pathogenic	Likely_pathogenic	Benign
4	140291383	140291383	A	-	exonic	NAA15	.	frameshift deletion	NAA15:NM_057175:exon15:c.1772delA:p.E591Gfs*2	p.E591Gfs*2	.	.	.	.	.	.	.	Likely_pathogenic	Likely_pathogenic	VUS
4	140291407	140291410	AAAG	-	exonic	NAA15	.	frameshift deletion	NAA15:NM_057175:exon15:c.1796_1799del:p.R600Efs*8	p.R600Efs*8	.	.	.	.	.	.	.	Likely_pathogenic	Likely_pathogenic	VUS
4	140291426	140291426	A	T	exonic	NAA15	.	nonsynonymous SNV	NAA15:NM_057175:exon15:c.A1815T:p.K605N	p.K605N	D	D	D	1.527	3.16	24.1	.	Uncertain_significance	Uncertain_significance	VUS
4	140291444	140291444	-	A	exonic	NAA15	.	frameshift insertion	NAA15:NM_057175:exon15:c.1834dupA:p.N614Kfs*17	p.N614Kfs*17	.	.	.	.	.	.	.	Pathogenic/Likely_pathogenic	Likely_pathogenic	VUS
4	140291466	140291466	A	T	exonic	NAA15	.	stopgain	NAA15:NM_057175:exon15:c.A1855T:p.K619X	p.K619X	.	.	.	.	5.92	39	.	Likely_pathogenic	Pathogenic	VUS
4	140297609	140297609	G	T	exonic	NAA15	.	stopgain	NAA15:NM_057175:exon16:c.G2038T:p.E680X	p.E680X	.	.	.	.	5.62	45	.	Pathogenic	Pathogenic	VUS
4	140299939	140299939	A	T	exonic	NAA15	.	stopgain	NAA15:NM_057175:exon17:c.A2086T:p.K696X	p.K696X	.	.	.	.	5.83	44	.	Pathogenic	Pathogenic	VUS
4	140299963	140299963	A	G	exonic	NAA15	.	nonsynonymous SNV	NAA15:NM_057175:exon17:c.A2110G:p.S704G	p.S704G	B	T	T	0.488	5.83	22.5	.	Uncertain_significance	Uncertain_significance	Benign
4	140299964	140299964	G	A	exonic	NAA15	.	nonsynonymous SNV	NAA15:NM_057175:exon17:c.G2111A:p.S704N	p.S704N	B	T	T	0.465	5.83	19.59	.	Uncertain_significance	Uncertain_significance	Benign
4	140299992	140299992	T	G	exonic	NAA15	.	nonsynonymous SNV	NAA15:NM_057175:exon17:c.T2139G:p.I713M	p.I713M	B	D	T	0.879	4.65	22.9	.	Uncertain_significance	Uncertain_significance	Benign
4	140306013	140306013	A	G	exonic	NAA15	.	nonsynonymous SNV	NAA15:NM_057175:exon18:c.A2183G:p.D728G	p.D728G	B	T	T	0.664	5.79	22.5	.	Uncertain_significance	Uncertain_significance	Benign
4	140306045	140306045	A	G	exonic	NAA15	.	nonsynonymous SNV	NAA15:NM_057175:exon18:c.A2215G:p.N739D	p.N739D	B	T	T	0.592	4.61	18.17	.	Uncertain_significance	Uncertain_significance	Benign
4	140307306	140307306	C	G	exonic	NAA15	.	stopgain	NAA15:NM_057175:exon19:c.C2322G:p.Y774X	p.Y774X	.	.	.	.	2.71	37	.	Pathogenic	Pathogenic	VUS
4	140307328	140307328	C	T	exonic	NAA15	.	stopgain	NAA15:NM_057175:exon19:c.C2344T:p.R782X	p.R782X	.	.	.	.	4.79	37	.	Likely_pathogenic	Pathogenic	VUS
4	140307329	140307329	G	A	exonic	NAA15	.	nonsynonymous SNV	NAA15:NM_057175:exon19:c.G2345A:p.R782Q	p.R782Q	B	T	T	0.666	4.79	22.8	.	Uncertain_significance	Uncertain_significance	Benign
4	140307334	140307334	A	G	exonic	NAA15	.	nonsynonymous SNV	NAA15:NM_057175:exon19:c.A2350G:p.I784V	p.I784V	B	T	T	0.416	3.38	17.31	0.0002	Likely_benign	Uncertain_significance	Benign
4	140307335	140307335	T	C	exonic	NAA15	.	nonsynonymous SNV	NAA15:NM_057175:exon19:c.T2351C:p.I784T	p.I784T	B	D	T	0.67	5.63	23.5	.	Uncertain_significance	Uncertain_significance	Benign
4	140309078	140309078	T	C	exonic	NAA15	.	nonsynonymous SNV	NAA15:NM_057175:exon20:c.T2441C:p.L814P	p.L814P	D	D	D	1.763	5.92	27.6	.	Pathogenic	Uncertain_significance	VUS
4	140309092	140309092	G	T	exonic	NAA15	.	stopgain	NAA15:NM_057175:exon20:c.G2455T:p.E819X	p.E819X	.	.	.	.	6.16	38	.	Uncertain_significance	Uncertain_significance	VUS
4	140309228	140309228	A	G	exonic	NAA15	.	nonsynonymous SNV	NAA15:NM_057175:exon20:c.A2591G:p.N864S	p.N864S	P	D	D	0.42	3.58	18.01	0.0002	Uncertain_significance	Uncertain_significance	VUS
