# Supplementary material for: Expanding the phenotypic spectrum of NAA10-related neurodevelopmental syndrome and NAA15-related neurodevelopmental syndrome
Source: Eur J Hum Genet. 2023 May 2;31(7):824–33. doi: 10.1038/s41431-023-01368-y (PMC10325952; doi:10.1038/s41431-023-01368-y)
Supplement: Supplementary file 6 — Supplementary_Table_5_GMDB_summary [file 41431_2023_1368_MOESM6_ESM.xlsx]

## Sheet: Sheet1
Gender	Age Of Examination	GMDB ID	Gene
Male	4 months	3881	NAA10
Female	6 years	3922	NAA10
Male	11 years	3924	NAA10
Male	unknown	3928	NAA10
Male	unknown	3930	NAA10
Male	unknown	3931	NAA10
Female	5 years	4220	NAA10
Female	27 years	4673	NAA10
Female	2 years 6 months	4674	NAA10
Female	14 years 11 months	4675	NAA10
Female	2 years 5 months	4676	NAA10
Female	7 years 6 mos	4677	NAA10
Male	7 years	4678	NAA10
Female	14 years	4679	NAA10
Female	20 years	4680	NAA10
Female	14 years	4684	NAA10
Female	3 years	4687	NAA10
Female	15 years	4690	NAA10
Female	9 years	4695	NAA10
Female	2 years 10 months	4696	NAA10
Female	10 years	4697	NAA10
Female	7 years	4698	NAA10
Female	13 years	4699	NAA10
Female	11 years, 5 months	4700	NAA10
Female	6 years	4701	NAA10
Female	5 years	4702	NAA10
Female	13 years	4703	NAA10
Female	3 years 8 mnths	4704	NAA10
Female	7 years, 6 months	4705	NAA10
Male	10 months 8 days	4706	NAA10
Female	34 years	4707	NAA10
Male	1 year 5 months	5100	NAA10
Female	17 years	5101	NAA10
Female	24 years	5102	NAA10
Male	5 years	5103	NAA10
Female	8 years	5104	NAA10
Female	1 year 6 months	5105	NAA10
Female	3 years 8 months	5106	NAA10
Female	2 years	5107	NAA10
Male	1 year	5108	NAA10
Male	22 years	5924	NAA10
Male	20 years	5925	NAA10
Female	13 years 6 months	7341	NAA10
Female	10 years	7342	NAA10
Female	19 years	7350	NAA10
Female	10 years	7351	NAA10
Female	4 years	7352	NAA10
Female	5 years	7353	NAA10
Male	11.5 months	7385	NAA10
Male	13 years 3 months	7386	NAA10
Male	unknown	7389	NAA10
Male	unknown	7390	NAA10
Male	16 months	7391	NAA10
Female	8 years 2 mos	7392	NAA10
Male	8 years 1 mo	7393	NAA10
Female	4 years	7396	NAA10
Female	6 years 6 mos	7397	NAA10
Female	5 years	7398	NAA10
Female	38 years	7562	NAA10
Female	16 years	7567	NAA10
Male	15 years	7574	NAA10
Male	9 years	7575	NAA10
Male	18 months	7576	NAA10
Male	27 years	7577	NAA10
Male	7 months	7578	NAA10
Male	24 years	7579	NAA10
Male	22 years	7580	NAA10
Male	8 years	7581	NAA10
Female	33 months	7582	NAA10
Female	5 years 4 months	7586	NAA10
Female	12	7587	NAA10
Female	4 years	7588	NAA10
Female	7 years	7589	NAA10
Female	7 months	7590	NAA10
Male	8 years 6months	7591	NAA10
Female	3 years 10 months	7592	NAA10
Male	3 years	7660	NAA10
Female	56 years	7842	NAA10
Male	17 years	1501	NAA15
Female	8 years	1502	NAA15
Male	17 years	1503	NAA15
Male	5 years	1504	NAA15
Female	40 years	1505	NAA15
Male	4 years	1511	NAA15
Female	10 years	1515	NAA15
Female	12 years	1516	NAA15
Male	2 years	1519	NAA15
Female	6.2	3925	NAA15
Female	8.7 years	3926	NAA15
Male	9 year 6 months	4218	NAA15
Female	6 years	4535	NAA15
Female	15 years	4536	NAA15
Male	4 years	4543	NAA15
Male	21 years	4621	NAA15
Male	4 years 5 months	4637	NAA15
Male	5 years	4668	NAA15
Male	9 years	4669	NAA15
Male	12 year 6 months	4670	NAA15
Male	4 years	4671	NAA15
Male	11 years	4672	NAA15
Male	7 years	4682	NAA15
Male	11 years	4686	NAA15
Male	4 years	4964	NAA15
Male	37 years, 10 months	7166	NAA15
Male	9 years 2 months	7167	NAA15
Male	3 years 1 month	7235	NAA15
Male	2 years 5 months	7270	NAA15
Male	8 years 11 months	7831	NAA15
Male	3 years	7832	NAA15
Male	3 years	7833	NAA15
Male	7 years	7834	NAA15
