# Supplementary material for: Expanding the phenotypic spectrum of NAA10-related neurodevelopmental syndrome and NAA15-related neurodevelopmental syndrome
Source: Eur J Hum Genet. 2023 May 2;31(7):824–33. doi: 10.1038/s41431-023-01368-y (PMC10325952; doi:10.1038/s41431-023-01368-y)
Supplement: Supplementary file 7 — Supplementary Table_6_ABC Vineland data [file 41431_2023_1368_MOESM7_ESM.xlsx]

## Sheet: Vineland V3CR_NAA10
Individual #	Current age (years, months)	Sex	Gene	Mutation	Inheritance status	vi3_abc_ss
2	19.9842	F	NAA10	p.His016Pro	De Novo	31
5	31.8939	M	NAA10	p.Tyr043Ser	Maternal	34
6	30.5236	M	NAA10	p.Tyr043Ser	Maternal	29
7	8.9184	M	NAA10	p.Ile72Thr	Maternal	94
8	8.80066	M	NAA10	p.Ile72Thr	Maternal	59
10	17.4305	F	NAA10	p.Arg083Cys	De Novo	40
11	9.96242	F	NAA10	p.Arg083Cys	De Novo	30
12	3.88828	F	NAA10	p.Arg083Cys	De Novo	63
13	13.6914	F	NAA10	p.Arg083Cys	De Novo	25
14	16.5729	F	NAA10	p.Arg083Cys	De Novo	29
15	37.6859	F	NAA10	p.Arg083Cys	De Novo	20
16	16.7816	F	NAA10	p.Arg083Cys	De Novo	20
18	11.2526	F	NAA10	p.Arg083Cys	De Novo	27
19	11.3758	F	NAA10	p.Arg083Cys	De Novo	32
20	18.5921	F	NAA10	p.Arg083Cys	De Novo	22
22	5.30443	F	NAA10	p.Arg083Cys	De Novo	49
23	7.34018	F	NAA10	p.Arg083Cys	De Novo	35
24	10.1951	F	NAA10	p.Arg083Cys	De Novo	60
25	8.11013	F	NAA10	p.Arg083Cys	De Novo	44
26	4.76769	F	NAA10	p.Arg083Cys	De Novo	53
35	6.13219	F	NAA10	p.Ala087Ser	De Novo	51
36	18.5318	F	NAA10	p.Ala087Ser	De novo	20
38	13.5646	F	NAA10	p.Ala104Asp	De Novo	51
39	18.0363	F	NAA10	p.Arg116Thr	De Novo	28
40	27.1978	F	NAA10	p.His120Pro	De Novo	20
41	18.2608	F	NAA10	p.Leu121Val	De Novo	52
42	4.22508	F	NAA10	p.Ser123Pro	De Novo	62
43	4.57558	F	NAA10	Phe128Ser	De Novo	56
44	8.85816	F	NAA10	p.Phe128Leu	De Novo	31
45	23.0856	F	NAA10	p.Phe128Leu	De Novo	20
46	7.89656	F	NAA10	p.Phe128Leu	De Novo	34
48	3.47981	F	NAA10	p.Phe128Leu	De Novo	74
49	5.75714	F	NAA10	p.Phe128Leu	De Novo	40
51	12.0499	F	NAA10	p.Met147Thr	De Novo	34
52	6.23348	F	NAA10	Met147Thr	De Novo	61
53	39.3949	F	NAA10	p.Met147Thr	De Novo	20
55	3.04997	M	NAA10	p.Thr152Argfs*6	Maternal	69
56	3.63587	M	NAA10	p.Glu181Alafs*67	De novo	81

## Sheet: Vineland_NAA15
Individual Number	Current age (years)	Sex	Gene	Mutation	Inheritance status	vi3_abc_ss
1	11.3457	M	NAA15	p.Arg027Gly	De Novo	76
3	13.9049	M	NAA15	p.His080Argfs*17	De Novo	73
4	13.3511	F	NAA15	p.Trp0083X	De Novo	34
6	6.94045	M	NAA15	p.Glu173*	De Novo	57
9	9.88576	M	NAA15	p.splice site variant	unknown	69
10	10.768	M	NAA15	p.Asn623Ilefs*	De Novo	65
12	14.0445	M	NAA15	p.Asp0335Glufs*7	De Novo	76
13	16.5811	F	NAA15	p.Arg782X	De Novo	64
14	4.60022	M	NAA15	p.Glu173*	De Novo	34
15	6.03911	M	NAA15	p.Ala585Thr	De Novo	87
16	13.1402	M	NAA15	p.Ala678Cysfs*3	De Novo	65
17	4.67458	M	NAA15	p.Asn362MetfsX36	De Novo	47
18	10.3703	M	NAA15	p.Gln0621*	De Novo	81
19	13.4223	F	NAA15	p.intronic	De Novo	68
